# Supplementary material for: An Integrated Model of the Transcriptome of HER2-Positive Breast Cancer
Source: PLoS One. 2013 Nov 1;8(11):e79298. doi: 10.1371/journal.pone.0079298 (PMC3815156; doi:10.1371/journal.pone.0079298)
Supplement: Table S1 — Sample characteristics. Clinical/pathological characteristics of these tumors sequenced. (XLSX) [file pone.0079298.s003.xlsx]

## Sheet: Sheet2
Supplement Table 1: Clinical/pathological characteristics of tumors used in this study.
	NGS ID	SAMPLE ID	CLINIC ID	STATUS	LIBRARY TYPE	AGE	SIZE	GRADE	T	N	M
1	199	B1287A	6-241-392	Triple-negative	TruSeq	34	4.3	3	T2	N0	Mx
	207				TruSeq
2	201	B1900C	3-742-325	Triple-negative	TruSeq	57	(<1)	too small	TX	N2	Mx
	209				TruSeq
3	200	B2482	6-469-562	Triple-negative	TruSeq	62	2.5	3	T2	N0	Mx
	208				TruSeq
4	198	B478	5-444-963	Triple-negative	TruSeq	45	2.5	3	T2	N0	Mx
	206				TruSeq
5	49	MCJBCR-001	47417886	Triple-negative	mRNA Seq	46	1 - <3	3	T1b	N0	Mx
6	50	MCJBCR-006	65293896	Triple-negative	mRNA Seq	41	3 - 5	3	T2	N0	Mx
7	51	MCJBCR-046	65702615	Triple-negative	mRNA Seq	47	unknown	3	Tx	N3	Mx
8	52	MCJBCR-072	65351959	Triple-negative	mRNA Seq	68	1 - <3	3	T2	N0	Mx
9	25	MCJBCR-004	45584232	Her2-positive	mRNA Seq	77	1 - <3	2	T2	N0	Mx
10	26	MCJBCR-023	46548814	Her2-positive	mRNA Seq	67	1 - <3	2	T2	N1	Mx
11	27	MCJBCR-048	56863822	Her2-positive	mRNA Seq	59	1 - <3	3	T1c	N0	Mx
12	28	MCJBCR-058	47199898	Her2-positive	mRNA Seq	54	<1	1	T1a	N0	Mx
13	29	MCJBCR-064	55316681	Her2-positive	mRNA Seq	71	1 - <3	3	T1b	N0	Mx
14	30	MCJBCR-068	66179821	Her2-positive	mRNA Seq	43	1 - <3	3	T1c	N2	Mx
15	31	MCJBCR-085	55083992	Her2-positive	mRNA Seq	60	>5	3	T3	N2	Mx
16	32	MCJBCR-088	46973673	Her2-positive	mRNA Seq	66	1 - <3	3	T2	N3	Mx
17	33	MCJBCR-016	65872319	ER-positive	mRNA Seq	79	1 - <3	3	T2	N1	Mx
18	34	MCJBCR-031	65907560	ER-positive	mRNA Seq	61	>5	1	T4	N1	Mx
19	35	MCJBCR-043	46380366	ER-positive	mRNA Seq	61	1 - <3	1	T2	N1mi	Mx
20	36	MCJBCR-056	65221616	ER-positive	mRNA Seq	52	>5	3	T3	N2	Mx
21	37	MCJBCR-052	45788205	ER-positive	mRNA Seq	74	1 - <3	1	T1c	N0	Mx
22	38	MCJBCR-069	38787198	ER-positive	mRNA Seq	64	1 - <3	2	T1a	N0	Mx
23	39	MCJBCR-073	66172305	ER-positive	mRNA Seq	60	3 - 5	2	T2	N2	Mx
24	40	MCJBCR-078	65064594	ER-positive	mRNA Seq	40	1 - <3	1	T2	N0	Mx
