# Supplementary material for: An Integrated Model of the Transcriptome of HER2-Positive Breast Cancer
Source: PLoS One. 2013 Nov 1;8(11):e79298. doi: 10.1371/journal.pone.0079298 (PMC3815156; doi:10.1371/journal.pone.0079298)
Supplement: Table S2 — Alignment statistics. Summary of alignment statistics for 8 ER+, 8 TN, 8 HER2 and 8 benign breast lesion samples. (XLSX) [file pone.0079298.s004.xlsx]

## Sheet: Sheet1
Supplement Table2: Alignment statistics
Sample ID	Tumor Type	Total Reads	Mapped Reads	Percentage of Mapped Reads	GeneCount-ReadStart	ExonCount-ReadStart	GeneCount-ReadBase	ExonCount-ReadBase	GeneCount >= 16 reads
BCT30	HER2+	39267760	31912009	0.813	24409725	25228228	1236638220	1277839162	15729
BCT32	HER2+	39021926	33087172	0.848	26206170	27113395	1327652791	1373383583	15526
BCT34	HER2+	39931618	34191379	0.856	28079965	28988911	1422803783	1468658807	15759
BCT35	HER2+	38653440	32641821	0.844	25691190	26550568	1301947353	1345283616	15837
BCT36	HER2+	38575688	30762949	0.797	22969681	23708597	1164356045	1201655681	15114
BCT37	HER2+	39745210	33022689	0.831	26673243	27505862	1352060230	1394109205	15115
BCT39	HER2+	34799760	28928923	0.831	21914559	22720301	1110657759	1151268163	15078
BCT40	HER2+	38334134	31234804	0.815	24955669	25849122	1264279350	1309463114	15394
BCT04	ER+	105978130	89283093	0.842	62078924	64298497	3113944844	3224596705	16093
BCT12	ER+	95333640	80096733	0.84	58948653	60883216	2957863630	3054494581	16809
BCT14	ER+	99628688	80414833	0.807	59712012	61624461	2998567443	3093876381	16637
BCT16	ER+	101469308	73949737	0.729	53737873	55638134	2695619324	2790632423	17055
BCT22	ER+	105908146	84334845	0.796	62243098	64408147	3123997937	3232304589	16868
BCT24	ER+	103448992	85164971	0.823	68489216	70817534	3436399951	3552824455	17080
BCT26	ER+	103096266	82768376	0.803	61248035	63257155	3075051323	3175665975	16731
BCT28	ER+	88224010	73763523	0.836	59125743	60907807	2968776117	3057867879	16114
DHF168	Benign	43101642	37088893	0.86	32840909	33826446	1649056754	1698222974	13938
BSO19B	Benign	42706302	36189213	0.847	30462319	31350016	1530378335	1574697041	14302
BSO28	Benign	41849848	35727961	0.854	31399497	32278456	1576851025	1620875456	13858
BSO29	Benign	45021580	38954346	0.865	34284935	35253385	1722228088	1770662693	14072
BSO30	Benign	42114538	35588339	0.845	30308974	31202555	1522076771	1566731145	14116
BSO32N	Benign	48067496	41524811	0.864	36092416	37166265	1812571796	1866184562	14211
BSO36	Benign	43365202	36855260	0.85	30915580	31880652	1553299395	1601436376	14302
BSO37	Benign	40514396	34668153	0.856	29620969	30474067	1487690775	1530260752	14053
BCT29	TN	55485546	43306396	0.78	35581587	36943228	1784846418	1852975559	16023
BCT31	TN	52076956	44295363	0.851	35543685	36838089	1782811713	1847410593	16263
BCT33	TN	51077432	41758939	0.818	34988889	36169052	1755425415	1814476080	15565
BCT38	TN	44448716	37230269	0.838	30333346	31440171	1520765760	1576070692	15434
BR73	TN	42542468	35374286	0.832	33590474	34853938	1686629201	1749648447	11230
BR124	TN	50477592	38949092	0.772	28337604	29380420	1421549648	1473605878	15962
BR129	TN	45177590	36696816	0.812	28736523	29783487	1441363956	1493551568	15035
OP_535	TN	57371422	44775957	0.78	33255852	34452353	1667941902	1727543998	15831
