# Supplementary material for: An Integrated Model of the Transcriptome of HER2-Positive Breast Cancer
Source: PLoS One. 2013 Nov 1;8(11):e79298. doi: 10.1371/journal.pone.0079298 (PMC3815156; doi:10.1371/journal.pone.0079298)
Supplement: Table S3 — Differentially expressed genes. List of 685 genes that are differentially expressed in HER2-positive tumor samples compared to other groups with a p-value <0.05. (XLSX) [file pone.0079298.s005.xlsx]

## Sheet: Sheet1
Supplement Table3: List of 685 differentially and uniquely expressed genes in HER2 tumors
Gene	Median ER+	Median HER2+	Median Benign	Median TN	p-value HER2+ Benign	p-value HER2+ ER+	p-value HER2+ TN
SMEK2	2059.5	4538.5	1491	2693	3.23e-10	1.29e-07	9.83e-05
STAG2	3433	5885	2050	2989	4.03e-10	9.92e-06	1.41e-07
PPIG	1292	3012.5	835.5	1767	8.9e-10	2.27e-07	7.46e-05
PHRF1	1196	750	2619	1868	7.1e-09	0.004423	7.62e-06
ZNF28	551.5	858.5	302	408	1.03e-08	0.001211	1.58e-05
NGLY1	685.5	1229.5	565	791	1.91e-08	2.18e-06	0.0001979
LARP7	941	1697.5	559	699	3.16e-08	0.00234	7.23e-06
MATR3	6568.5	12962.5	4742.5	6446	3.67e-08	5.32e-05	3.73e-06
RB1CC1	1810.5	3432.5	1163.5	1662	3.76e-08	0.0001711	7.67e-05
PTDSS2	606	323.5	1347.5	698	3.78e-08	0.001719	3.22e-05
RSBN1L	657.5	929.5	329	490	4.59e-08	0.01458	4.69e-05
TBK1	880	1517.5	529	826	5.04e-08	0.001054	9.64e-05
UBXN4	4181	6180	2678	3521	5.22e-08	0.003302	9.86e-05
ZBTB33	1076	2027	803	970	6.79e-08	2.08e-05	1.96e-05
ARL5A	930.5	1874.5	782.5	1169	7.12e-08	4.15e-06	0.00413
CWC22	656	1338	411.5	804	7.55e-08	1.07e-05	0.0005192
ACBD3	2053	4468.5	1839.5	2262	8.81e-08	5e-06	0.001067
LMF2	2266	750	2965	1879	1.01e-07	2.37e-05	5.19e-06
SLC35A5	740.5	1210	486.5	636	1.08e-07	0.002884	0.0002228
ZNF480	493.5	959.5	213	388	1.1e-07	0.003165	0.000138
SACM1L	1354	1903.5	963.5	1305	1.12e-07	0.0003692	7.89e-05
DCUN1D1	561	1283	518.5	638	1.32e-07	9.2e-07	2.14e-05
MARCH7	2375	3788	1767	2071	1.32e-07	0.0003694	7.54e-06
C11orf57	1018	1207	647.5	831	1.89e-07	0.004837	0.0002132
CWF19L2	444.5	755	220.5	374	2.08e-07	0.01952	8.94e-05
ZNF638	2809	5054	2029.5	2737	2.12e-07	0.001475	0.000404
TLK1	1754.5	2783	1013.5	1477	2.19e-07	0.003566	0.0003617
C1orf55	691	1278	482.5	809	2.32e-07	0.0002024	0.02665
ARMC8	922.5	1497.5	889	952	2.49e-07	1.69e-06	7.07e-06
RPAP3	608.5	1122	533	575	2.64e-07	8.42e-06	2.23e-06
NCKAP5L	784.5	326	1184.5	695	2.85e-07	0.0001112	0.003621
FPGS	1248	691	1668.5	1378	3.48e-07	0.0008316	6.52e-05
GPATCH2	389	797.5	216.5	322	3.67e-07	0.0114	0.0002298
TC2N	3387.5	6743.5	497.5	1170	3.85e-07	0.02127	0.0003044
SOLH	1216	493.5	2112	1823	4.18e-07	0.0001719	6.21e-06
ZNF737	520.5	1592.5	144	218	4.23e-07	0.03469	0.0001509
MEN1	857	597	1371	917	4.27e-07	0.01705	0.0007732
PRICKLE3	242	132.5	649.5	357	4.6e-07	0.03544	0.0007945
KIAA0776	1270.5	2152	767.5	783	5.03e-07	0.001733	2.03e-06
SEPT7	2614	5284	2098.5	2469	5.45e-07	5.64e-05	5.19e-05
ZBTB11	1038.5	1659.5	864.5	865	5.62e-07	7.54e-05	4.19e-07
TOP2B	4475.5	8506	3177.5	4315	5.66e-07	3.8e-05	0.0002076
TRNT1	411	629.5	288	425	5.83e-07	0.0006754	0.002561
MPG	1215	512	1247	932	6.03e-07	1.56e-06	7.55e-05
SCFD1	1166.5	2264.5	1026.5	1210	6.4e-07	0.0001156	0.0009263
NCOR2	6012.5	2090.5	9460.5	7070	6.74e-07	0.0002972	7.3e-05
FTSJD1	941	1666	603	628	7.09e-07	0.0006951	2.03e-05
C2orf69	497.5	998	405.5	639	7.5e-07	4e-05	0.0003721
C14orf142	198	479.5	136	264	7.7e-07	0.0002506	0.02372
C20orf177	457	904	358	414	7.78e-07	0.007989	0.000287
SCP2	3080.5	4811	1338	2134	8.12e-07	0.03626	9.88e-05
CDKN2AIP	613	919.5	428.5	524	8.79e-07	0.01711	0.001408
ATG2A	888	483.5	1253	832	9.51e-07	0.0004366	0.002746
TROVE2	676	1362.5	504	652	1.05e-06	0.0001817	5.71e-06
CD226	52	168	6.5	18	1.16e-06	0.02734	0.001076
CAPZA2	2299	5242	1925	2004	1.2e-06	4.43e-05	3.37e-05
CCDC55	768.5	1248	433.5	774	1.25e-06	0.01552	0.0009002
LOC84989	23	9	36.5	15	1.27e-06	5.79e-05	0.02255
GGCT	926	2968.5	845.5	1331	1.28e-06	3.42e-05	0.002168
C19orf26	45	14	87	45	1.29e-06	0.0002974	0.0007996
CD151	5209.5	3698	11595	7429	1.32e-06	0.0239	0.0002694
PPWD1	674	1066.5	409.5	587	1.36e-06	0.02492	0.000623
TPMT	447	1180.5	478	635	1.36e-06	2.49e-06	0.005496
TMEM129	1270	571.5	1244	1036	1.39e-06	1.08e-06	0.0001033
EEF1E1-MUTED	461.5	905	435.5	493	1.43e-06	7.9e-06	0.001797
DNAJC28	31.5	69	20.5	28	1.44e-06	0.003412	0.0002952
DYNC1LI1	809	1841.5	936.5	1138	1.54e-06	5.51e-08	0.001026
SMC3	1522	2851.5	1069	1603	1.59e-06	0.0003554	0.002931
NLRX1	512	279	744	379	1.61e-06	0.0002627	0.04459
ZNF253	264	438	101	124	1.71e-06	0.02889	0.0001365
NT5C1B-RDH14	376	639.5	258.5	380	1.78e-06	0.003106	0.001597
GMCL1	360.5	765.5	325	407	1.8e-06	0.0004123	0.0006302
CASP3	919	1759.5	838	1051	1.86e-06	1.59e-06	0.002202
MOBKL3	840.5	2124.5	758.5	891	1.89e-06	4.05e-05	0.0004948
RNH1	3302	1983	4960.5	3295	1.89e-06	0.0007926	0.0002001
USP16	1263.5	2408.5	826.5	1183	1.98e-06	0.004497	0.002573
NOC4L	389	250	717.5	470	2.05e-06	0.01075	0.0002021
PRPF4B	2243.5	4193	1496.5	1784	2.05e-06	0.001184	0.00128
ZNF816	245	399	105.5	218	2.11e-06	0.0262	0.001288
SF3A2	1095.5	632.5	1684.5	1764	2.14e-06	0.001289	2.21e-06
ERGIC2	709.5	1719.5	700	835	2.15e-06	4.4e-05	0.008594
MIER1	1180	2027.5	658	980	2.24e-06	0.00727	0.001307
TMEM167A	2317.5	3668	1805	2185	2.29e-06	0.001248	8.55e-05
DLGAP4	1906.5	1096	2710.5	2758	2.38e-06	0.001718	0.0003048
ATP6AP2	4387	6294.5	2478	3977	2.47e-06	0.02552	0.004691
UBE2J1	1910.5	3698.5	1502	2658	2.57e-06	0.0004001	0.02866
ZNF148	1838.5	2433	1191.5	1137	2.66e-06	0.01118	1.2e-05
SRP54	1312.5	2869	1507.5	1777	2.77e-06	5.08e-07	0.0005803
ZFP1	252	465.5	200.5	232	2.81e-06	0.003084	0.0001673
ZBTB7A	1228	720.5	2396	1572	2.88e-06	0.02865	0.001532
CSNK1G2	1930	1310	2921	2179	2.92e-06	0.03123	0.005416
PPIL4	591	1059	444	517	3.08e-06	0.0002939	0.0001105
MED4	826.5	1438	561.5	1128	3.19e-06	0.001007	0.04025
ZFPM1	230.5	89	318.5	191	3.23e-06	2.63e-05	0.001141
SNAPC4	458	304	867.5	629	3.28e-06	0.02196	0.0005687
GNPAT	1279.5	2234.5	1178.5	1514	3.3e-06	0.0003842	0.009876
MBD4	954	1656	701	1206	3.3e-06	0.0007341	0.01702
CEBPZ	1391	2714	1222.5	1313	3.33e-06	3.01e-05	9.87e-05
SBNO2	2760.5	1662	3880.5	3146	3.33e-06	0.00237	0.0006426
STRN4	1838.5	1243.5	3142.5	2006	3.33e-06	0.02036	0.001318
PRPF40A	2499.5	4767.5	2986	2759	3.38e-06	7.35e-08	9.39e-06
PCNP	2058.5	3495.5	1688	2303	3.43e-06	0.0003044	0.004803
CIC	1927	849	3877	2901	3.46e-06	0.0005104	0.00151
TIPRL	985.5	2624	1000	1314	3.49e-06	9.24e-06	0.009213
MIER2	576.5	286.5	1031.5	566	3.68e-06	0.006975	0.005514
BROX	770.5	1719.5	594.5	791	3.75e-06	0.0003042	0.0004864
GCFC1	961.5	1642.5	603.5	970	3.78e-06	0.01161	0.006212
PTCD3	1398.5	2220.5	1428	1737	3.8e-06	5.81e-05	0.0227
PHIP	2232.5	4148	1316.5	1741	3.85e-06	0.009851	0.000521
MFSD10	1683.5	742	3029.5	2066	3.86e-06	0.002424	0.002694
PPP1R2	1186	1748	739	1068	3.9e-06	0.01559	0.001564
GAK	2189	1133	2876.5	2286	3.93e-06	0.0001611	0.0001346
PNPLA8	977.5	1863	734	818	4.05e-06	0.0005534	7.36e-05
RFWD2	1104.5	1940.5	1051.5	1333	4.2e-06	8.76e-05	0.01104
DMWD	824.5	333.5	1013	733	4.21e-06	0.0001612	0.0001796
ABHD13	547	951.5	328	600	4.32e-06	0.007874	0.00258
SNX6	1393	3049.5	1283.5	1605	4.49e-06	3.81e-05	0.001347
VPS41	1724	2213	1137.5	1405	4.5e-06	0.03736	0.0005334
RNF20	1382.5	1867	1143	1411	4.65e-06	0.00191	0.02525
GPN3	400.5	644	349.5	405	4.67e-06	0.0007865	0.001311
ZNF570	120	182.5	81	95	4.86e-06	0.01952	0.001605
C3orf17	1047	1704.5	935.5	1166	5.11e-06	0.0007657	0.0074
INTS8	1123	2091	1019	1249	5.37e-06	7.72e-05	0.006964
ORC4	843.5	1117	570.5	863	5.75e-06	0.003177	0.04218
CYLD	1373.5	3081.5	766.5	888	5.77e-06	0.005875	0.0001792
MANEA	454	912.5	257.5	336	5.81e-06	0.005658	0.0001176
RWDD3	226	378.5	151	222	5.83e-06	0.005763	0.0351
KIAA0174	2574	4033.5	2128.5	2789	5.92e-06	0.001721	0.03976
SDCCAG1	1150	2856	890	998	6.25e-06	0.001644	0.0005005
SNX14	1674	2945.5	1257.5	1851	6.37e-06	0.001502	0.001676
CASP8AP2	657	1358.5	359.5	770	6.62e-06	0.00392	0.007191
MRPS18C	392.5	661	314	442	6.7e-06	0.0002954	0.008235
C3orf48	68	132.5	52	96	6.73e-06	0.001133	0.03933
SLC12A1	5.5	35	0	5	6.74e-06	0.00405	0.008749
ZNF644	1343	2393	1032.5	1153	6.8e-06	0.0008236	0.0001049
SLMO2	1555	5054.5	1548.5	2367	7.35e-06	2.4e-05	0.009821
SCAPER	383	543	219	335	7.44e-06	0.04582	0.01015
CAMTA2	1312	579.5	2000	1145	7.5e-06	0.00146	0.006485
UBA3	1411	2271.5	1145.5	1290	7.55e-06	0.0002466	0.0004884
ZFAND6	1439.5	1981.5	865.5	1365	7.59e-06	0.0466	0.01114
SMPD4	1742.5	953	2491	1775	7.96e-06	0.00489	0.0003325
ACAP2	1635	2807.5	1138	1102	8e-06	0.008208	6e-06
ENAH	4878	11634.5	5104.5	6706	8.08e-06	1.06e-05	0.001821
LOC400931	103.5	22	327	69	8.38e-06	0.01913	0.008936
RAVER1	1332	626	2074.5	2341	8.4e-06	0.006619	7.06e-06
THOC2	1470.5	2646.5	1031.5	1043	8.9e-06	0.002681	4.99e-05
FAM132A	17	4.5	53.5	13	9.68e-06	0.002391	0.01557
WDR48	1392	2137	799	999	9.75e-06	0.02433	0.01032
IFT20	403.5	655.5	261	408	1e-05	0.02015	0.01826
FAM160B2	1733	743.5	1592.5	1363	1.01e-05	2.83e-06	0.002512
A2LD1	173.5	252.5	118	153	1.04e-05	0.03337	0.005798
ZNF124	85	248	47	144	1.04e-05	0.002728	0.03436
USP3	715	1162.5	576	811	1.05e-05	0.0007865	0.002082
MAGT1	2754.5	4263.5	2303	2359	1.06e-05	0.0002646	2.75e-05
RAP2C	1134.5	1905	814.5	965	1.06e-05	0.001965	0.001352
TTF1	360.5	547	296	378	1.07e-05	0.001164	0.00369
ATF1	510	774	364.5	496	1.08e-05	0.005298	0.01399
NPRL3	1102	485.5	1682.5	1027	1.08e-05	0.0003102	0.01464
SCRN3	542	887	293	417	1.09e-05	0.0237	0.0005259
SUZ12	1081	2154	860.5	881	1.17e-05	0.0001203	3.11e-05
HNRPLL	924	1383.5	892	972	1.19e-05	5.85e-06	0.00066
ZMPSTE24	1807.5	3467	1834	2283	1.2e-05	6.86e-06	8.79e-05
PIP5KL1	52	7.5	87.5	57	1.21e-05	0.001383	0.0006989
FIG4	639	1077.5	364.5	781	1.23e-05	0.00625	0.04974
RNF138	441.5	849.5	335	577	1.24e-05	0.003179	0.0422
C1orf96	459	1055	424	568	1.25e-05	2.26e-05	0.01195
CTDNEP1	2102.5	1477.5	2996.5	2250	1.25e-05	0.04961	0.006468
PTPN23	1501.5	839.5	2649.5	2028	1.25e-05	0.005837	0.0002468
C3orf38	488	833.5	428.5	539	1.29e-05	0.0003903	0.004879
TCEA1	1253.5	1868.5	926	1181	1.31e-05	0.01884	0.006483
SLC35B3	645.5	1207	663	773	1.32e-05	0.0001558	0.001652
PPP6R3	2513	3625	2285	2002	1.33e-05	7.8e-05	8.26e-08
CDC73	1190	2745.5	1252.5	1300	1.36e-05	2.06e-05	5.66e-05
MAT2B	1573.5	2387	1294	1590	1.4e-05	0.0003305	0.00219
ZNF468	475	695	260.5	378	1.43e-05	0.03206	0.001329
ANKRD9	414	116	664.5	340	1.45e-05	0.003007	0.002189
MRPL42	674.5	1439	637	777	1.5e-05	3.11e-05	0.004853
ASNSD1	906.5	1602	702.5	933	1.52e-05	0.004708	0.0008076
LYSMD3	721	1364.5	542	592	1.52e-05	0.002322	0.001131
DCK	538	1188.5	345.5	601	1.53e-05	0.004324	0.001027
ZNF295	598	997	448.5	419	1.55e-05	0.003986	4.19e-05
ZNF598	1057.5	671	2075	1138	1.56e-05	0.04597	0.006723
GNA13	2572.5	4261	1561	3018	1.57e-05	0.01627	0.0251
GGNBP2	1548	2459	1493	1775	1.59e-05	2.69e-05	0.001805
RCHY1	617.5	1021.5	426.5	572	1.62e-05	0.005028	0.0005852
FSD1L	141.5	250.5	93.5	64	1.7e-05	0.00634	6.05e-07
RIOK2	542.5	926.5	448.5	586	1.7e-05	0.002299	0.01954
ZHX1	1296.5	2164.5	1226.5	1179	1.72e-05	0.0002427	1.26e-05
MOBKL1B	1203	2307	1280.5	1186	1.74e-05	1.2e-06	2.35e-05
RBM18	904.5	1344.5	631	882	1.74e-05	0.02395	0.004132
HIBCH	567	1244	400	492	1.75e-05	0.004754	0.0006885
VRK2	741	1303.5	536.5	864	1.76e-05	0.005482	0.03563
SELO	747.5	438.5	1216.5	817	1.82e-05	0.005649	0.004576
CC2D1A	1001.5	664	1706	1291	1.92e-05	0.03457	0.0001779
USP47	2614	3080.5	1805	1971	2e-05	0.03873	0.001482
XRCC3	460	280	696.5	584	2.04e-05	0.0022	0.002232
MED25	1086.5	449.5	1223.5	1299	2.08e-05	0.0002904	3.05e-06
COQ10B	625	1078	480.5	632	2.09e-05	0.01728	0.005934
ANAPC10	146	229	130.5	138	2.19e-05	0.001587	0.0002926
CREB1	1465.5	2505.5	902	1393	2.21e-05	0.01218	0.0009333
LRFN3	359.5	173	461.5	453	2.29e-05	0.0008748	4.35e-05
YAF2	344	480.5	258.5	328	2.33e-05	0.03494	0.006836
NUPL2	430	567.5	371	430	2.35e-05	0.0001338	0.001407
PGGT1B	454.5	740.5	316	403	2.37e-05	0.01483	0.004161
ING3	266.5	462.5	169	270	2.38e-05	0.004924	0.01088
ESF1	433.5	1081	346.5	820	2.39e-05	0.001279	0.0165
MIOS	959	1612.5	598	752	2.39e-05	0.01396	0.001299
RINT1	626.5	982	614.5	590	2.42e-05	1.17e-05	1.12e-05
TBL3	1172	623.5	1643.5	1034	2.42e-05	0.02069	0.0119
GPR137B	708	1220	359.5	619	2.57e-05	0.02979	0.02677
AP2A2	1842.5	1427.5	2701.5	2008	2.61e-05	0.04833	0.01879
EAF2	65	188.5	38	99	2.63e-05	0.004345	0.02106
TGDS	245	418.5	185	347	2.64e-05	0.007891	0.0198
DCLRE1A	397	607.5	256	285	2.69e-05	0.01774	0.0004168
C3orf23	429	811.5	407	480	2.72e-05	0.0001298	0.002501
C9orf82	301	691.5	309	404	2.72e-05	7.09e-05	0.03292
AMOTL2	1881	823.5	2278.5	1064	2.76e-05	0.0001865	0.04023
TMEM87B	1823	2876	1207.5	1641	2.76e-05	0.04827	0.01345
C1orf25	653	1004	556	667	2.84e-05	0.003081	0.0003438
ARHGEF17	2316	896.5	2040.5	1265	2.94e-05	2.88e-06	0.03338
SCYL1	1762.5	1433.5	2295.5	1932	2.94e-05	0.02285	0.002518
PRKACA	2157	1453	2907.5	2247	3e-05	0.03467	0.01228
LARP1B	426	726	320	442	3.02e-05	0.04504	0.02498
C1orf159	436.5	194	563	509	3.07e-05	0.001419	6.7e-05
RELA	1816.5	1308	2416.5	2022	3.1e-05	0.01431	0.0007154
MED16	1201	682	1755	1039	3.21e-05	0.006311	0.03376
NIPSNAP3A	591.5	1028.5	433.5	684	3.23e-05	0.005239	0.01449
FAM126B	669.5	1205	535	664	3.24e-05	0.006667	0.0005048
RNF149	1090.5	2096	1100.5	1512	3.28e-05	5.95e-05	0.007515
ZNF738	245	472.5	155	204	3.34e-05	0.02455	0.004919
PIP5K1C	1688.5	947	2152.5	1478	3.46e-05	0.0009598	0.01349
SPTY2D1	1004	1806	897.5	1229	3.53e-05	0.0009801	0.00442
TARSL2	318	500	274	374	3.6e-05	0.001075	0.02853
MNT	905	450.5	977.5	825	3.72e-05	0.00024	0.001613
SDHAF2	700	849.5	563	636	3.8e-05	0.008577	0.03621
RRM2B	1331	2457.5	826.5	877	3.98e-05	0.02315	6.76e-05
PER1	2579	402	2023.5	1170	4.08e-05	3.1e-05	0.02443
PGP	804.5	524.5	1336	904	4.18e-05	0.04862	0.006225
LAMB2	6943.5	1684	5964	3450	4.33e-05	1.15e-05	0.02776
XPO1	4292.5	8764.5	4534.5	5236	4.39e-05	3.62e-06	0.0004206
SCOC	1347	2796	1169.5	1161	4.53e-05	0.0008921	0.0002031
ZNF626	338	1226.5	131.5	241	4.8e-05	0.03766	0.009092
ATG4C	218	415	133.5	227	4.86e-05	0.01091	0.02735
PHTF2	900	1631.5	599.5	598	4.93e-05	0.007512	6.12e-05
SRFBP1	324.5	466	248	188	5.03e-05	0.01853	6.55e-07
PRMT10	335.5	437	257	198	5.1e-05	0.0134	2.83e-07
REXO1	971	500.5	1280.5	797	5.12e-05	0.002016	0.005864
CEP57	857	1513.5	571	800	5.13e-05	0.04055	0.00537
SEC22A	390.5	694.5	375	386	5.14e-05	0.001162	0.0003496
AIMP1	1116.5	1841.5	960	1170	5.39e-05	0.00691	0.03643
EIF2AK3	1022	1635	843.5	768	5.45e-05	0.002043	0.0004546
PICK1	491	332	738	795	5.63e-05	0.03695	1.23e-05
RPS6KC1	802.5	1394	744	880	5.64e-05	0.002112	0.006068
C7orf25	371.5	561.5	336	392	5.71e-05	0.0004477	0.007686
PMPCB	1724	2265.5	1324.5	1772	5.82e-05	0.02381	0.02731
WIZ	1330	655.5	2006.5	1408	5.83e-05	0.01016	0.00344
GXYLT1	718.5	1022	485	730	5.88e-05	0.02392	0.04223
TRIP11	1513.5	2616.5	1035.5	1022	5.91e-05	0.01838	1.26e-05
DOCK6	1176	546	1331.5	995	5.96e-05	0.0005778	0.0006573
LRP10	5289	2922	6782.5	7026	6.02e-05	0.01248	0.002446
TTC33	391	647	232	248	6.06e-05	0.01126	0.0003892
LTBP3	5452.5	1538	5701.5	3775	6.37e-05	0.0001151	0.006668
PFDN4	241	747	281.5	382	6.48e-05	1.67e-05	0.04171
OSTM1	677.5	1514.5	651	835	6.51e-05	0.0001604	0.0005592
NUP133	1892	2690.5	1451.5	1702	6.54e-05	0.03952	0.004256
STYX	623	1019.5	518	640	6.59e-05	0.01368	0.004767
ZC3H8	179	317	150.5	184	6.73e-05	0.001718	0.006072
ADSS	1844	4385	1442	2162	6.92e-05	0.011	0.01389
ZNF669	134	265	100.5	142	6.96e-05	0.00153	0.01132
GOLGA4	3449.5	6325.5	3100.5	3253	7.22e-05	0.0006502	2.76e-05
GOLT1B	856.5	1943.5	788	1288	7.4e-05	0.001714	0.04435
DPH3	618.5	958.5	511	603	7.89e-05	0.001018	0.004572
RBM45	249	402.5	239	297	7.98e-05	0.002153	0.004161
UBXN6	2429.5	1399.5	2361.5	2408	8.51e-05	7.91e-05	0.0002296
COQ5	586	810.5	489.5	647	8.54e-05	0.008874	0.0227
TOMM70A	2181	4168.5	2206	2691	8.56e-05	0.0005333	0.04743
CHMP2B	1019	1840	1115	1225	8.91e-05	0.0004015	0.003255
NFATC3	2148	2954.5	1603	1928	8.94e-05	0.02419	0.01853
C19orf6	3417.5	1983.5	4512.5	4066	9.07e-05	0.001615	0.000141
SMEK1	1924	2902.5	1535	2102	9.28e-05	0.008695	0.01096
MRPL30	828	1612	1015	1160	9.32e-05	2.03e-06	0.004107
USP8	1526	2419	1346.5	1348	9.78e-05	0.002072	0.0004589
DNAJC10	3016.5	5289	2944	2869	9.97e-05	8.97e-05	1.05e-05
MLLT1	2073	1257	2245	2346	0.0001001	0.000733	1.73e-05
PEX13	887.5	1805.5	910.5	1043	0.0001008	5.59e-05	0.001566
SMARCE1	2681	5185.5	2178.5	2943	0.000104	0.002216	0.01801
CYB5R4	339	791.5	327	394	0.0001049	0.0002789	0.01023
RAB5A	1500.5	2689	1559	1610	0.0001068	0.0004574	0.01039
KDELR1	3515	2348	4890	3156	0.0001076	0.04408	0.01342
TM9SF3	6340.5	9972	5846.5	6123	0.0001081	0.0009459	0.007182
C19orf24	575.5	353.5	842.5	987	0.0001084	0.01215	2.27e-05
SRSF10	2023.5	3164	1883.5	2424	0.0001084	0.0007741	0.006546
GOSR1	995	1401	820.5	818	0.0001131	0.02839	0.0002281
RG9MTD2	169	296.5	125	113	0.0001134	0.006472	7.75e-05
ATP6V0C	4302.5	2373.5	7391	5176	0.0001147	0.04278	0.002107
UBE2D1	462.5	735	387.5	437	0.0001166	0.001312	0.001124
SCAMP4	1960.5	869.5	2299.5	1883	0.0001186	0.0001102	0.0372
SPNS1	1235	660	1511	1235	0.0001186	0.0002885	0.0003629
SCAP	2146.5	1221	2993	1920	0.0001196	0.02208	0.03654
ARMC1	771.5	1736	924.5	1196	0.0001254	1.51e-05	0.03774
FAM175B	603.5	875	529.5	616	0.0001261	0.002899	0.0122
DUS4L	199	347.5	175.5	220	0.0001265	0.007732	0.003303
BIRC2	1636.5	2598	1523.5	1560	0.000127	0.00343	0.003519
THUMPD3	997.5	1428.5	801	910	0.000127	0.01827	0.02099
TOPORS	775	1146.5	671.5	723	0.0001279	0.0002116	0.0009431
PRAF2	658	381	859.5	571	0.00013	0.004337	0.0165
ABCB8	834.5	496	1223.5	710	0.0001362	0.0459	0.01404
CDC40	545.5	778	414.5	513	0.0001369	0.002994	0.004633
ADAT3	123	34	173.5	93	0.0001383	0.004776	0.001065
NDUFB3	389.5	1063.5	529.5	673	0.000139	2.32e-07	0.03315
ILK	2357.5	1879	3269.5	2529	0.0001397	0.02715	0.02005
ZCCHC10	256.5	480	186	278	0.0001531	0.02184	0.03162
PLEKHG2	841	302.5	1195	975	0.0001615	0.007246	0.001947
BOK-AS	34	8.5	48.5	30	0.0001638	0.01113	0.007534
PMS1	484.5	855.5	352.5	422	0.000166	0.01402	0.0007932
ABHD8	441	199.5	571	334	0.0001696	0.005093	0.04691
TNK2	2430	1029.5	3319	1431	0.0001705	0.005169	0.009736
ZNF654	472	743	397	351	0.0001723	0.01028	0.0002148
MAP1S	885	481.5	1102.5	1501	0.0001727	0.0111	8.86e-06
TMEM123	5608	9525	4446.5	7433	0.0001825	0.004066	0.0202
CNOT2	1877	2596.5	1314	1663	0.0001831	0.03024	0.005019
PPP4R2	472	855.5	477	372	0.0001843	0.0001769	1.49e-05
ZNF770	1276.5	2199.5	1111.5	1077	0.0001846	0.0007662	0.0009664
CIZ1	2050	1483.5	2614	2251	0.0001861	0.02524	0.001117
SPAST	545	1186.5	501.5	529	0.000193	0.0001965	0.004614
SLC30A5	1470.5	2069	1246.5	1080	0.0001982	0.01598	1.75e-05
C15orf29	384.5	708.5	349	399	0.0002011	0.0009635	0.003969
INPP4A	854.5	1226	741	786	0.0002165	0.004791	0.001756
SLC25A22	662	300.5	1135.5	783	0.0002201	0.02262	0.002322
VMA21	837.5	1538.5	854	950	0.0002203	0.0007608	0.003107
NELF	1243.5	767	1930	1126	0.0002212	0.005036	0.01423
SSR1	4072	9184	4953.5	5814	0.0002251	2.36e-05	0.03129
C17orf42	171.5	277	161	179	0.0002254	0.0009217	0.001717
DPH1	1227.5	780	1482.5	1253	0.0002273	0.02551	0.02622
DEXI	636.5	387	753.5	680	0.0002307	0.002043	0.001058
RAB22A	1450.5	2877	1489.5	1451	0.0002313	0.0001766	0.0002916
ZZZ3	1200.5	2079	869.5	983	0.000236	0.003904	0.004829
PRKRIR	617.5	983	402.5	610	0.0002368	0.01601	0.0006106
MSL1	2039.5	3755.5	1575	2334	0.0002372	0.003155	0.004596
BTBD2	2516	1369	2744.5	2595	0.0002435	0.0007356	0.003811
RAP1A	1254.5	2703	930.5	1134	0.0002498	0.002104	0.009253
C5orf43	1103.5	1616	911	935	0.0002525	0.00633	0.0005109
SKIV2L	1234.5	829	1623.5	1673	0.0002527	0.03305	0.0001109
KIFAP3	1017	2015	1195	989	0.0002568	0.002085	0.0001439
TBC1D23	1041	2083	1070	1153	0.0002571	0.0009431	0.0198
INPP5E	410	231.5	559.5	494	0.000259	0.004013	0.006591
SLC30A6	981	1423.5	874	713	0.000264	0.004523	1.34e-06
ZNF765	278.5	517	172.5	345	0.000265	0.02989	0.01554
LSM5	519.5	925.5	392	599	0.0002671	0.003909	0.03026
TMEM115	1238.5	628	1396.5	1034	0.0002754	0.0007966	0.0003868
PAPOLG	552.5	792	464	483	0.0002797	0.008428	0.0005917
ZBTB45	433	254.5	634.5	516	0.0003012	0.03937	0.005431
ZBTB6	449.5	792	296.5	314	0.0003109	0.01321	0.009107
PDCL	488	865.5	401.5	527	0.0003115	0.003005	0.01594
DGKQ	729	346.5	857.5	738	0.0003211	0.002714	0.01807
FBXO48	49	93.5	37.5	46	0.0003263	0.004298	0.001061
CEPT1	926	1219	716	965	0.0003272	0.02865	0.009341
RSF1	996.5	1651.5	772	606	0.0003291	0.008602	8.17e-05
ZNHIT3	450	757.5	344	459	0.0003358	0.01028	0.04139
ZCCHC9	340.5	477.5	265	317	0.0003371	0.0138	0.01112
CKLF	383.5	816	323	443	0.00034	0.00138	0.0124
YIPF4	671.5	1033	652	741	0.0003455	0.001788	0.03554
TANK	990	1769	871.5	928	0.0003566	0.004998	0.00248
KIAA1033	1602	2860	1192	1285	0.0003592	0.01068	2.04e-05
ZNF628	200.5	90.5	372.5	345	0.0003616	0.03875	0.00079
C19orf71	96.5	45.5	110	101	0.0003642	0.01695	0.01572
MAPK7	496	274	659	589	0.0003661	0.02146	0.003757
UHMK1	4296.5	7070.5	3532.5	3374	0.0003754	0.007446	0.002326
WAPAL	1918	2926.5	1825.5	1991	0.0003758	0.002457	0.007257
CHUK	762	1251	811.5	681	0.0003828	7e-05	5.25e-06
PHF6	775.5	1592.5	883.5	777	0.0003905	9.34e-05	0.0001572
FBXO28	1310.5	2635	1404	1679	0.0003995	0.001183	0.008125
TMEM126B	590	921	477.5	569	0.0004143	0.01349	0.01696
ZNF580	634	235.5	660.5	757	0.0004171	0.0005461	0.008641
THAP1	211	367	215	232	0.0004173	0.0008075	0.002921
AKT2	3212	1826	4263	3505	0.0004337	0.01367	0.006582
PSMC6	1071.5	2373.5	1188.5	1417	0.0004337	0.0002389	0.00966
RBAK	754.5	1143.5	724.5	696	0.0004484	0.003852	0.002675
CMPK1	2904	6442	2938.5	3269	0.0004721	0.0005403	0.002178
SF1	4826	3249	6331	4886	0.0004807	0.02102	0.01819
ZNF280C	165	220.5	124.5	116	0.0004825	0.01629	0.000161
MTDH	4358.5	8968.5	5144.5	5318	0.0005061	1.95e-05	0.00243
C12orf29	400	555.5	345	313	0.0005128	0.02494	0.000426
ALG12	646.5	417	799.5	673	0.000513	0.0118	0.004635
SR140	2669.5	3917	1938	2257	0.0005178	0.03055	0.0122
GRINL1A	766	1101.5	544.5	585	0.000529	0.02925	0.00462
RBM41	491	937	488	487	0.0005295	0.0005576	0.00114
RABGAP1L	391.5	735.5	264	297	0.0005311	0.006788	0.004095
ARL5B	348	676.5	356.5	327	0.0005342	0.0001478	0.002386
FAM108A1	327.5	151	356.5	342	0.000537	0.002317	0.006356
GFM1	1424.5	1891.5	1346.5	1417	0.0005538	0.008536	0.01604
SORBS3	2613.5	817.5	2445.5	1724	0.0005608	0.0004361	0.002366
MIR762	44.5	11	41.5	31	0.0005667	0.001972	0.003824
ZNF93	217.5	391.5	159	120	0.0005784	0.01393	0.0002137
CTBP1	3026.5	1991.5	3247	3890	0.0006034	0.003054	0.0008532
BECN1	1776.5	2621	1628.5	1732	0.0006152	0.01225	0.0015
PYROXD1	549.5	1119	481.5	492	0.0006223	0.005852	0.001472
C13orf31	356.5	685	272	226	0.0006419	0.01338	0.0009569
WDR26	4747.5	6369	3628	4168	0.0006441	0.01169	0.005946
RBCK1	1967.5	907.5	2143	2143	0.0006445	0.001828	0.005895
LTBP4	1943.5	433.5	1847.5	2252	0.000659	0.0003692	0.0007392
COPB2	4777	10087.5	5787	5978	0.0006608	2.06e-06	0.01764
C12orf23	1477	2584	1403	1465	0.0006659	0.01117	0.004571
TXNDC12	1374.5	2066	1256.5	1664	0.0006673	0.00295	0.007739
TMEM8A	2096.5	1162	2326	2159	0.0006967	0.008885	0.01366
ZDHHC20	1901.5	3774	1742.5	2390	0.0006988	0.0006031	0.004056
BCLAF1	4657	6886	3139	3728	0.0007089	0.01664	0.006962
C2CD4A	5	167	2	5	0.0007127	0.006802	0.007752
MTM1	457	644	376	392	0.0007231	0.02773	0.004257
ATXN2L	3212	1601.5	4631.5	2902	0.0007303	0.01068	0.007209
HAT1	1155	2264.5	1284	1091	0.0007421	0.0003918	7.15e-05
SPPL2A	1142.5	1609.5	958	1195	0.0007466	0.007985	0.003243
ZNF143	443	675	447	420	0.0007842	0.0003323	0.003977
MTA1	1650	1172.5	2420.5	1834	0.0007875	0.0207	0.01304
TMED5	1581	2958	1605	1570	0.0008091	0.001216	0.003505
CCDC90B	624	1180	619	752	0.0008147	0.0006292	0.01601
EML4	1917.5	3204.5	1627.5	2353	0.0008717	0.003381	0.009198
TMED2	6599	11668	7252	7212	0.0008851	0.0001278	0.02067
BRCC3	501	1034.5	526	483	0.0008917	0.00236	0.01305
ZC3H15	1329	3121	1850	2182	0.0008969	2.41e-06	0.0115
SYVN1	1476	950.5	1679	1549	0.000903	0.002298	0.001661
SNAPC2	622	286.5	511	527	0.0009106	1.71e-05	3.61e-05
DYRK2	854.5	1574	765	864	0.0009208	0.006845	0.003106
LZTS2	2055	1123	2286	2608	0.0009369	0.01419	0.00132
ORC5	451.5	849	586.5	490	0.0009431	3.76e-05	0.0001157
SPHK2	434	184.5	340.5	327	0.0009561	1.49e-06	6.07e-06
IFNAR1	2000	3155.5	1571.5	1735	0.0009614	0.04861	0.00197
MAP3K10	363	217.5	443	493	0.0009679	0.01307	1.43e-05
BCL3	1234.5	621	1340	1223	0.0009974	0.004105	0.001321
RUSC2	800.5	343.5	1073.5	580	0.001012	0.009787	0.04197
MAP3K6	1225.5	582.5	1469	1313	0.001023	0.02533	0.02852
CNTROB	815	520.5	799.5	806	0.001033	0.004126	0.001244
RHOT2	2612.5	1195	2516	2356	0.001039	0.0001186	0.001542
DDX6	3983	7031.5	4596	4851	0.001042	3.76e-05	0.002331
C1orf109	309	458	313	309	0.00105	0.007375	0.005496
SMC6	904	1844	896	749	0.001057	0.001114	2.14e-05
API5	2004	4113.5	2306	2081	0.001071	3.17e-06	2.63e-05
MTERF	213.5	350.5	186	231	0.001077	0.02596	0.0485
TCTEX1D4	35.5	10.5	34	32	0.001115	0.0013	0.004677
MLST8	1366	596.5	1104.5	1157	0.001145	8.09e-05	0.0006511
NEK7	2062.5	3816	1692.5	1582	0.001155	0.009619	0.001837
C21orf56	246.5	149.5	301	342	0.001161	0.03054	0.003301
AHCTF1	1249	2112	1146	1142	0.001184	0.000938	0.000979
DPM1	588	1642	687.5	726	0.001186	0.0005564	0.03339
CHID1	1449	948.5	1821	1572	0.001187	0.01106	0.008225
HEATR7A	669.5	334	828.5	877	0.001208	0.01246	0.001164
NEURL4	739	447	833	747	0.001212	0.003186	0.007332
STK4	1395.5	2256.5	1093.5	1127	0.001234	0.03017	0.001375
ZNF414	310	134.5	251.5	342	0.001256	5.33e-06	7.94e-07
BCAS2	612.5	1015	607.5	729	0.001258	0.0005955	0.03157
FAM100A	537.5	226.5	513.5	833	0.001294	7.72e-05	3.7e-07
ARL13B	253	418.5	164.5	195	0.001321	0.04318	0.001343
RFX1	549.5	318.5	681	599	0.001324	0.002067	0.002542
GLTSCR1	450	232	551.5	669	0.001329	0.004542	0.0001724
CDC42SE2	1493	2760.5	1403	1208	0.001338	0.003894	0.0007051
DDX52	602.5	1417.5	774.5	667	0.001361	2.25e-05	0.0003989
KIAA1704	258.5	429.5	219.5	221	0.001392	0.01279	0.0001194
C21orf91	501.5	894	366.5	541	0.0014	0.01433	0.02021
MRPS31	348	502	287	357	0.001446	0.03376	0.04377
COPB1	4571	9813	4772.5	4814	0.001497	0.0002609	0.001708
USP45	331	519.5	261.5	251	0.001501	0.01989	0.0006659
OLA1	1510	2967	1968	2257	0.001531	1.43e-05	0.0115
TIGD5	296.5	175	417.5	540	0.001548	0.04548	2.93e-05
DDX18	1677.5	3432.5	1980	2283	0.001586	4.09e-05	0.007022
USP15	1117	2065	1252	1135	0.001597	0.0003966	2.3e-05
NAGS	146.5	43	109	80	0.0016	0.0001936	0.01247
TBC1D10A	769.5	461.5	736	820	0.001659	0.001659	0.004131
AGTPBP1	419	845.5	417.5	512	0.001665	0.007316	0.03763
TMX1	1067	2424	1244	1309	0.001679	6.65e-05	0.0005778
TPR	4559	6998.5	3453.5	4530	0.00168	0.03727	0.01871
C2orf56	281.5	403.5	259.5	248	0.001692	0.01588	8e-05
ALX3	40.5	21	47.5	61	0.001735	0.00209	0.0007967
PDDC1	1560	906.5	1625.5	1880	0.001751	0.008902	0.003608
ZCCHC6	1178	1892.5	1016	1015	0.001767	0.02189	0.03056
DLD	1755.5	3476	2192.5	1729	0.00178	1.81e-06	0.000173
WHSC2	773	445	836.5	990	0.001781	0.008287	7.46e-05
MUDENG	795.5	1383.5	772	738	0.001782	0.01285	0.0007503
PTOV1	1810.5	917.5	2133.5	2006	0.001858	0.01199	0.0005443
MOSPD1	259	500	238.5	285	0.001901	0.01718	0.008385
WDR6	4209.5	2390	4579	4634	0.001908	0.007378	0.001013
RNF219	448	643	344.5	561	0.001929	0.04263	0.03096
ZDHHC24	320.5	167	453	363	0.001972	0.006837	0.00921
NDOR1	888.5	415.5	808.5	848	0.001998	0.0007167	0.000685
TMEM188	277.5	599	291	231	0.002109	0.002556	9.1e-05
TMEM170A	94.5	183	117.5	132	0.002111	0.0002496	0.009405
KDM6B	1203	555	1115.5	1301	0.002119	0.004556	0.005787
CUL3	2118	3467	2027	2394	0.002146	0.00117	0.0008326
ATG4B	1034	682.5	1202.5	1091	0.002198	0.01629	0.00145
RRN3	1046	1918	1059	1210	0.002243	0.0141	0.01834
C6orf154	53.5	13	45.5	40	0.002368	0.003427	0.04869
PUS7L	346	544	314.5	245	0.002448	0.01917	4.63e-05
NUDT21	2203.5	4117	2305	1931	0.002498	0.004977	0.0007346
ZNHIT2	301	165.5	308.5	307	0.002648	0.005891	0.0008169
KIAA1841	300	677	311	301	0.002693	0.003334	0.0229
PNKP	612.5	359	623	814	0.002697	0.002095	0.0001373
SCYL2	1488	3230	1686.5	1430	0.002752	0.0001543	0.0001175
SMCHD1	2083	2791	1385	1845	0.00276	0.04369	0.01497
NLGN2	901	407.5	848.5	866	0.002808	0.0003407	0.0351
BRD7	807.5	1496.5	836.5	975	0.002824	0.0005473	0.01587
USO1	2447	4003	2767	2084	0.002833	0.0003402	2.4e-06
BTBD1	2002.5	3168.5	1872	2213	0.002861	0.001016	0.01535
CCAR1	1673.5	2676	1975.5	1690	0.0029	0.0001289	4.7e-05
SDAD1	1103.5	1526.5	1020	1193	0.002913	0.009745	0.0213
SYPL1	3198.5	4323.5	2941.5	2903	0.002961	0.005894	0.0005944
UBE2E1	1661.5	2882.5	1710.5	1844	0.002989	0.0009388	0.03469
FYTTD1	1923	3069	1931	1953	0.003045	0.001836	8.27e-05
KLHL20	555	848.5	519.5	398	0.003058	0.01797	6.23e-05
XRCC4	180.5	273	151	162	0.003176	0.005706	0.02962
SCLT1	180.5	392	194	277	0.003183	0.001136	0.01575
WDR92	226	344	255	233	0.003216	9.29e-05	0.0002557
SLC38A10	2673.5	1514.5	2408	3052	0.003227	0.001443	1.2e-05
PRR12	1353	641.5	1618	1269	0.003259	0.006909	0.0009575
RAB3GAP2	1628.5	2820.5	1733.5	1260	0.003377	0.004068	2.05e-05
METTL6	277.5	415.5	260.5	280	0.003399	0.008442	0.007439
TAOK2	2175.5	1268.5	1957	1895	0.00341	0.0003625	0.002178
TBC1D10B	1383	1009.5	2109	1655	0.003419	0.0488	0.006111
RIF1	1586	2692.5	1414.5	1218	0.003439	0.004309	0.0001657
TNRC18	4131	2135.5	5422	5110	0.00344	0.0153	0.006908
UBE2Q2	1267.5	2137.5	1214.5	1093	0.003495	0.006466	0.0008669
RAP1B	900	1725	1016.5	1066	0.003555	0.005788	0.002173
LEPROTL1	982	1371	888	937	0.003602	0.04007	0.007802
RNPEPL1	1789.5	1040.5	1709	2250	0.003604	0.001117	8e-05
TCF25	2127	1461.5	2101	2412	0.003628	0.02504	0.0009593
FBXW9	346	184	342.5	294	0.003641	0.004143	0.01621
CASKIN1	585	346	669	748	0.003683	0.01664	0.0003944
UBE3A	1970.5	3560.5	1811	2196	0.003691	0.0204	0.0173
LYPLA1	1315.5	2587.5	1167.5	1170	0.003725	0.02305	0.04413
ZC3H3	828.5	437.5	743	986	0.003789	0.0007919	4.76e-06
TBC1D25	557	383.5	601.5	592	0.003833	0.01091	0.03444
KIAA0467	1518.5	853	1247.5	1302	0.003985	8.35e-05	0.02026
GALNT1	2936	5020.5	2580.5	2157	0.004072	0.03399	0.0001944
ARMC10	659	942.5	605.5	674	0.004169	0.01507	0.007238
PIK3CA	814	1102.5	727	644	0.004247	0.03356	0.001351
PTPN4	401	525	371	375	0.004294	0.03521	0.004053
LOC441208	41	8	38.5	41	0.004321	0.005105	0.006046
TMEM222	866.5	591.5	997	1004	0.004332	0.007007	0.0005246
RPAP2	342.5	466.5	311	295	0.004381	0.01037	0.001787
C2orf43	374	521.5	314	379	0.00441	0.03466	0.01696
MFSD5	766.5	462.5	820.5	704	0.004411	0.003691	0.01489
CCDC75	90	184.5	84.5	87	0.004435	0.03976	0.004127
AIDA	494.5	1135.5	616.5	573	0.004446	0.0002572	0.000195
C9orf6	482	695.5	431.5	441	0.004453	0.04299	0.03035
SETD1A	1071.5	623	1206.5	1085	0.004534	0.005537	0.0136
ZNF562	768.5	1221.5	802	845	0.004562	0.005332	0.02245
BLZF1	573	927.5	429	491	0.004589	0.04742	0.02033
HMGB1	2219.5	3806	2455	2316	0.004591	0.007437	0.04399
UTP6	835.5	1904.5	1076	1381	0.004774	0.0002138	0.01081
ZFR	2595	3708	2894	2749	0.004929	0.001137	0.001114
STUB1	2931.5	1793	3458.5	2473	0.005108	0.01965	0.004936
LDLRAD2	1859.5	412.5	1808.5	3255	0.00511	0.00524	0.008756
CAB39	2306	4036	2468.5	1987	0.005179	0.001071	2.53e-05
EXOC5	1344.5	2377.5	1549.5	1386	0.00518	0.0013	3.12e-05
C7orf60	308	566.5	354	276	0.005182	0.01119	0.0002008
RNGTT	427	943	590	614	0.005355	5.99e-06	0.006356
LTB4R	612	348	813.5	885	0.005505	0.04951	0.02476
PPDPF	4820	2307	5360	5995	0.005514	0.0248	0.0004612
CUL4B	2106.5	3585	2034.5	1719	0.005567	0.0266	0.004309
LENG9	257.5	124	183.5	178	0.005715	5.61e-05	0.01657
PAPD5	408	811.5	456.5	338	0.005785	0.002984	6.36e-05
LENG8	5722	1613.5	3198	2177	0.005932	8.18e-05	0.02009
DOM3Z	355.5	207	336	467	0.005963	0.0002054	3.85e-07
HDAC7	2670.5	1137	2095	1642	0.006335	0.0001649	0.006542
LEO1	721.5	1185	790	732	0.006348	0.0001082	0.001525
MICALL2	952	367	920	1055	0.00638	0.004874	0.003492
IRF2BP1	734.5	370	781.5	946	0.006423	0.006295	0.001004
RPUSD1	804.5	398.5	981	847	0.006434	0.03241	0.02127
POLL	696	365.5	554	506	0.006554	3.7e-05	0.006573
PRKAA1	1550	2941	1185.5	1274	0.006632	0.03457	0.008756
SMAP1	745	1236	809	910	0.006684	0.0004509	0.03003
TM9SF2	5159	8809.5	5074.5	6813	0.00669	0.02531	0.046
C19orf23	31	17	32	22	0.006771	0.003573	0.03609
CLPX	949.5	1469	1006.5	1016	0.006842	0.0004273	0.01001
MFSD3	682	278.5	777.5	1072	0.006857	0.04425	0.006499
EFR3A	2531.5	3619.5	2300.5	2033	0.007106	0.02455	0.01016
DHX34	724	463	764	715	0.007121	0.04177	0.0383
LRRC40	422	686	448.5	326	0.007143	0.0003297	4.53e-05
ATP11C	628	1423.5	707	736	0.007205	0.001261	0.00103
RLF	938.5	1401.5	868.5	720	0.007215	0.006103	0.003356
NUP107	1175.5	1979	1210	1114	0.007234	0.004817	0.01344
RAB11B	2370.5	1448.5	2430	2660	0.007296	0.0005296	0.0003942
FBXO11	1809	2649	1615.5	1684	0.007347	0.01671	0.04626
DDX3X	9795	13551.5	10136	8835	0.007352	0.001679	6.9e-05
RPE	738	1514.5	926.5	955	0.007582	2.8e-05	0.0003298
SIKE1	947	1369	881.5	871	0.007878	0.00926	0.002517
ARSA	1604.5	555	1101.5	1167	0.007915	0.0008421	0.02876
SRBD1	514	796.5	481	375	0.008029	0.01252	6.67e-05
USP25	1425	2139	1173	988	0.00845	0.0314	0.0009391
PPP6R2	1653.5	1039	1498.5	1732	0.008755	0.01152	0.001452
CAPN10	430.5	242	433.5	488	0.008813	0.00293	0.001539
RBM27	1014.5	1586	1149	949	0.008901	0.0002773	1.37e-05
CITED4	1850	306	1792.5	1122	0.009002	0.03551	0.01159
TRUB1	660	1129.5	603	696	0.009098	0.0258	0.002179
C12orf4	564	879.5	541	501	0.009199	0.03845	0.0001988
HIVEP3	468.5	224.5	525	357	0.009443	0.03501	0.04969
WDR13	1536	987.5	1468	1728	0.00949	0.0001294	6.34e-07
RAB10	3310.5	5874	4459	3655	0.009601	2.08e-06	1.59e-05
FBRSL1	1291	579	1366.5	2354	0.01018	0.01712	0.0001395
SBDSP1	478	682	443.5	396	0.01027	0.006673	0.001684
CWC27	417	665	421.5	455	0.01036	0.0005314	0.003691
CRLF3	453.5	840	468.5	375	0.01048	0.003186	0.001387
MFN1	1250	1986.5	1313.5	1102	0.01067	0.0008843	0.001275
OSBPL11	605	975	680.5	561	0.01071	0.002882	3.87e-05
TYK2	1931	1443	1983.5	2267	0.01098	0.004233	7.98e-05
LMAN1	3871.5	6518	3852.5	4029	0.01132	0.01115	0.007309
NUP54	864.5	1253.5	893	768	0.0114	0.02208	0.003882
KATNA1	306	530	408	455	0.01156	2.47e-05	0.02251
HSPA13	922.5	1978.5	868.5	775	0.01171	0.0107	0.004768
TWISTNB	599.5	917	663	546	0.01201	0.002187	0.0005865
RTEL1	718.5	427	709.5	716	0.01207	0.00212	0.02728
TRAM1	4857.5	10148	5795	5922	0.01213	0.007928	0.03811
YTHDF3	2121.5	3367.5	2128.5	2462	0.01215	0.001874	0.01867
ATN1	5147.5	1866.5	5938	6438	0.013	0.02008	0.003641
LRFN4	608.5	357.5	769	785	0.0131	0.01062	0.001783
STX6	1484	2669	1901	2017	0.01315	0.0001888	0.01181
ENG	3495.5	1480.5	3187.5	3107	0.01343	0.0005885	0.02158
COPS4	958	1483	915.5	844	0.01415	0.01817	0.0004773
C17orf70	1493.5	666.5	1459	1798	0.01428	0.003483	0.005848
MRPL1	309	529	371	293	0.01466	0.003089	0.02835
RFNG	896.5	439.5	850.5	828	0.01475	0.003047	0.004762
IBTK	1722.5	3051.5	1597.5	1598	0.0155	0.01162	0.0008067
TAF6L	415.5	257	351.5	531	0.01561	0.004698	2.33e-05
WDR75	1216	1796	1182	762	0.01567	0.0126	0.000543
ADCK4	625.5	401.5	600	626	0.01571	0.002089	0.004641
OPA1	2161	3588	2404.5	1788	0.01642	0.0001044	4.67e-06
ZMYM1	427	764.5	503	445	0.01663	0.0002558	0.0001792
NOC3L	495	776	593.5	476	0.01696	0.01398	0.0001957
FOXN2	408.5	949.5	480.5	318	0.01706	0.02067	0.001333
G2E3	467	897.5	536.5	471	0.01728	0.002341	0.001643
UPRT	262.5	457	326	347	0.01734	0.000112	0.0365
OSTC	1297	2394.5	1614.5	1390	0.01774	0.001506	0.003932
GMFB	1729.5	2642.5	1730	1361	0.01863	0.04402	0.008861
BNIP2	1193.5	1936.5	1185	1387	0.01966	0.007529	0.02721
C16orf42	1283.5	796	1265.5	1230	0.01983	0.03295	0.03312
C19orf20	366.5	119	311.5	357	0.01987	0.0201	0.004162
TGFBR1	1663.5	3614.5	1715	1414	0.01992	0.006389	0.002282
CBFB	981	2381.5	1403.5	1690	0.02006	0.0002011	0.02937
NUBP2	1250	744	1231	1707	0.0208	0.02391	0.001471
COPS2	1631	3192.5	1844.5	1639	0.02091	0.002079	0.01595
ZFYVE27	875.5	516.5	738	710	0.02092	0.009803	0.009255
LRDD	514.5	174	358	516	0.02175	1.79e-05	0.000241
NMD3	1387	2221	1540	1258	0.02176	0.0004327	0.016
C1orf124	287.5	602	404	382	0.02296	6.44e-05	0.002351
LOC100128003	375.5	194.5	266	389	0.02308	5.6e-05	1.49e-06
NPAS1	51	4.5	19	19	0.02387	0.0002835	0.0386
MAP3K11	2029.5	1392	2278.5	2473	0.02448	0.02129	0.0013
PPT2	501	237	360.5	319	0.02482	1.35e-05	0.005802
B9D1	146.5	75.5	175	227	0.02567	0.03983	0.009042
PPP1CC	2985	5696.5	3863.5	3277	0.02591	0.0001034	0.003034
SETD1B	1296.5	774.5	1390	1227	0.02608	0.03604	0.004071
C18orf21	256.5	326.5	263.5	264	0.02629	0.004264	0.02586
FASTKD2	954.5	1808	1305	781	0.02707	0.001446	6.17e-05
PIGA	286	557	326	238	0.02721	0.003227	4.64e-05
ABHD5	947.5	1159.5	853.5	925	0.02734	0.04259	0.03234
NAE1	689.5	2275.5	1259	900	0.02737	7.84e-05	0.004756
MFF	1052	1398.5	956.5	1101	0.02746	0.03604	0.04498
SP2	720	470.5	621	691	0.02795	0.001708	0.02178
RNF6	1002.5	1713	1272.5	1011	0.02798	0.000267	0.001428
EML3	1263.5	593	1045.5	1268	0.02832	0.0004358	0.00241
B3GNT2	1196.5	1808.5	1095	882	0.02962	0.01172	9.19e-05
HAUS2	545	819.5	635.5	619	0.02986	0.001478	0.004391
SLC37A3	948.5	1457.5	1063.5	875	0.03118	0.007054	0.002816
C14orf165	47.5	26	39	42	0.03183	0.01966	0.04752
EME2	166	25.5	76.5	95	0.03202	0.0004642	0.0219
MED1	1883	3689.5	1905.5	1363	0.03266	0.012	0.0005545
C14orf126	359	534	325.5	249	0.03271	0.04235	0.001661
GEN1	355	746.5	493	459	0.03328	0.0008404	0.007201
LCAT	161.5	81	188.5	148	0.0336	0.03821	0.02949
KIF5B	4918.5	8664.5	7134	5939	0.03615	3.87e-05	0.002008
FBXL4	414	588.5	406.5	362	0.03661	0.02531	0.001635
NUFIP2	3050	6018.5	3744	2665	0.03688	0.002554	0.0006309
ARMC5	489.5	209	397	417	0.03723	0.0009997	0.01024
LRPPRC	3803	6575.5	4617	3719	0.03745	0.003163	0.005918
CTR9	1515	2033.5	1684.5	1491	0.0393	0.0009057	0.001548
CTF1	190.5	46	88.5	135	0.0412	1.21e-05	0.0004087
FAM125A	635.5	384.5	597	698	0.04129	0.001777	0.002524
TXNDC9	463	1174.5	824	647	0.04169	2.31e-06	0.002049
OXSM	191	371	269	259	0.04249	0.001645	0.03342
C10orf95	104.5	37.5	72	98	0.04343	0.006205	0.001751
RANBP2	2734.5	4658.5	3135.5	2433	0.04467	0.009089	0.001392
ATP6V1D	1017	2019.5	1265.5	1344	0.04496	0.003292	0.01789
MGRN1	2447	1160	2285	2499	0.04586	0.0008205	0.03816
CMTM6	2765	4823.5	3886	2829	0.04622	8.63e-05	0.0002453
MRPL45	740	1142	868.5	785	0.04668	0.004992	0.02646
B3GAT3	752.5	406.5	612	803	0.04797	0.0001794	0.0001092
PEX10	879.5	634.5	822.5	1318	0.04873	0.003463	4.6e-05
