# Supplementary material for: An Integrated Model of the Transcriptome of HER2-Positive Breast Cancer
Source: PLoS One. 2013 Nov 1;8(11):e79298. doi: 10.1371/journal.pone.0079298 (PMC3815156; doi:10.1371/journal.pone.0079298)
Supplement: Table S4 — List of splicing variants. List of 199 transcripts that are alternately spliced in HER2-positive tumors compared to other groups. (XLSX) [file pone.0079298.s006.xlsx]

## Sheet: Sheet1
Supplement Table 4: List of 199 transcripts that are differentially and uniquely spliced in HER2 tumors compared to other tumors
Gene Name	RefSeq ID	Chromosome	HER2 - ER	p-value HER2-ER	HER2-Benign	p-value HER2-Benign	HER2 - TN	p-value TN - HER2
MPG	NM_001015054	chr16	0.4341	8.77e-08	0.4353	8.29e-08	0.4353	8.29e-08
C8orf40	NM_001135676	chr8	0.4502	1.3e-06	0.6081	3.68e-09	0.282	0.001153
PDCD2	NM_001199462	chr6	0.2834	9.93e-07	0.3302	5.59e-08	0.3017	3.17e-07
ARL6IP6	NM_152522	chr2	-0.5185	1.93e-06	-0.5938	1.62e-07	-0.4916	4.77e-06
ARL6IP6	NR_024526	chr2	0.5185	1.93e-06	0.5938	1.62e-07	0.4916	4.77e-06
HDGF	NM_004494	chr1	-0.3033	0.000207	-0.461	2.46e-07	-0.2247	0.0059
STK16	NM_001008910	chr2	0.6704	1.86e-06	0.7433	2.87e-07	0.4405	0.0008405
STK16	NR_026909	chr2	-0.6704	1.86e-06	-0.7433	2.87e-07	-0.4405	0.0008405
ITGAV	NM_001144999	chr2	0.5801	2.69e-05	0.7522	3.28e-07	0.3446	0.01158
RRAS2	NM_001177314	chr11	0.4346	0.0002014	0.6481	3.38e-07	0.3767	0.001162
MPG	NM_001015052	chr16	-0.4318	1.94e-07	-0.4177	3.61e-07	-0.4234	2.8e-07
TRPT1	NM_001160393	chr11	0.3449	1.71e-05	0.432	3.61e-07	0.2026	0.009947
RRAS2	NM_012250	chr11	-0.4231	3.21e-05	-0.5376	5.91e-07	-0.3219	0.001169
PAIP1	NM_006451	chr5	-0.3899	0.0001783	-0.5574	6.23e-07	-0.5207	2.09e-06
HDGF	NM_001126051	chr1	0.3126	3.19e-05	0.3946	6.61e-07	0.1739	0.02111
BACE1	NM_001207049	chr11	0.5114	0.000404	0.7589	9.95e-07	0.3077	0.04334
MCL1	NM_001197320	chr1	0.4876	1.71e-05	0.5729	1.16e-06	0.3853	0.0004617
GRINA	NM_000837	chr8	-0.07667	0.0005644	-0.1159	1.17e-06	-0.07217	0.001145
GRINA	NM_001009184	chr8	0.07667	0.0005644	0.1159	1.17e-06	0.07217	0.001145
PKIG	NM_181804	chr20	0.3964	0.000392	0.5754	1.41e-06	0.4019	0.0003294
MCL1	NM_021960	chr1	-0.4876	2.07e-05	-0.5729	1.44e-06	-0.3819	0.0005956
ATAD3A	NM_001170535	chr1	-0.3304	0.002161	-0.5543	1.5e-06	-0.5006	8.38e-06
LOX	NM_001178102	chr5	0.5322	5.37e-05	0.6632	1.56e-06	0.4011	0.001896
LOX	NM_002317	chr5	-0.5322	5.37e-05	-0.6632	1.56e-06	-0.4011	0.001896
PKIG	NM_007066	chr20	-0.4116	0.0004224	-0.5947	1.7e-06	-0.4081	0.0004696
PAIP1	NM_183323	chr5	0.4839	7.47e-05	0.6131	1.75e-06	0.5592	8.24e-06
GMNN	NM_015895	chr6	-0.2151	0.0006748	-0.316	2.48e-06	-0.2332	0.0002457
RCOR3	NM_018254	chr1	0.4408	1.84e-05	0.4968	2.6e-06	0.4019	7.3e-05
PPP2R5A	NM_001199756	chr1	0.5258	0.0001286	0.6714	2.97e-06	0.5146	0.0001718
PPP2R5A	NM_006243	chr1	-0.5258	0.0001286	-0.6714	2.97e-06	-0.5146	0.0001718
ITPRIPL2	NM_001034841	chr16	-0.4864	0.0002342	-0.6483	3.08e-06	-0.3656	0.005626
ITPRIPL2	NR_028028	chr16	0.4864	0.0002342	0.6483	3.08e-06	0.3656	0.005626
ZNF385B	NM_001113398	chr2	0.4459	0.0228	0.9299	3.51e-06	0.7559	8.77e-05
LOC285593	NR_027108	chr5	0.5078	0.003678	0.854	3.54e-06	0.4941	0.004789
SET	NM_003011	chr9	-0.2441	0.01984	-0.4982	3.67e-06	-0.2862	0.005221
WEE1	NM_001143976	chr11	0.4101	0.0005909	0.5783	4.12e-06	0.4065	0.0006566
WEE1	NM_003390	chr11	-0.4101	0.0005909	-0.5783	4.12e-06	-0.4065	0.0006566
COMT	NM_001135161	chr22	0.5042	1.44e-05	0.5355	5.44e-06	0.4193	0.0002084
COMT	NM_000754	chr22	-0.5042	1.45e-05	-0.5355	5.47e-06	-0.4193	0.0002099
RTN4	NM_153828	chr2	-0.4478	0.0001871	-0.5631	6.13e-06	-0.4477	0.0001873
CEBPG	NM_001252296	chr19	0.4146	0.003699	0.6747	6.22e-06	0.3799	0.008327
CEBPG	NM_001806	chr19	-0.4146	0.003699	-0.6747	6.22e-06	-0.3799	0.008327
YAP1	NM_001195045	chr11	0.5545	0.0002465	0.7051	7.2e-06	0.4754	0.001554
WDR33	NM_001006622	chr2	0.1533	0.004994	0.2547	7.31e-06	0.1563	0.004128
RTN4	NM_007008	chr2	0.4417	0.0002312	0.5582	7.35e-06	0.4426	0.0002247
MINPP1	NM_001178118	chr10	0.5089	2.75e-05	0.5527	7.48e-06	0.3456	0.003485
C14orf80	NM_001134875	chr14	-0.1646	0.04562	-0.3638	7.49e-06	-0.2502	0.001285
NR2F2	NM_021005	chr15	-0.3463	0.0005271	-0.4597	9.54e-06	-0.2844	0.004468
YAP1	NM_006106	chr11	-0.5541	0.0002472	-0.6903	1.01e-05	-0.4754	0.001546
BRD4	NM_014299	chr19	0.1757	0.003676	0.2727	1.32e-05	0.2484	5.44e-05
BRD4	NM_058243	chr19	-0.1757	0.003676	-0.2727	1.32e-05	-0.2484	5.44e-05
DPH2	NM_001039589	chr1	0.2318	3.25e-05	0.2447	1.4e-05	0.1219	0.03156
DPH2	NM_001384	chr1	-0.2318	3.25e-05	-0.2447	1.4e-05	-0.1219	0.03156
FAM18B2	NM_001135036	chr17	0.2284	0.008947	0.3869	1.52e-05	0.1939	0.03138
FAM18B2	NM_145301	chr17	-0.2284	0.008947	-0.3869	1.52e-05	-0.1939	0.03138
CTDP1	NM_001202504	chr18	0.5188	0.0008982	0.698	1.57e-05	0.392	0.01379
PANK2	NM_153638	chr20	-0.3137	0.0136	-0.5574	1.58e-05	-0.3172	0.01242
PDCD2	NM_001199463	chr6	0.3268	0.0003388	0.4051	1.62e-05	0.3713	6e-05
MINPP1	NM_001178117	chr10	-0.507	2.98e-05	-0.5266	1.67e-05	-0.3456	0.003541
NSUN5	NM_148956	chr7	-0.4205	0.0003601	-0.5199	1.81e-05	-0.3411	0.003752
CAB39	NM_001130850	chr2	0.4313	0.001504	0.6015	1.84e-05	0.332	0.01705
CAB39	NM_016289	chr2	-0.4293	0.001493	-0.5969	1.9e-05	-0.3246	0.01945
CTDP1	NM_048368	chr18	-0.5188	0.0009123	-0.6898	1.93e-05	-0.392	0.01394
UBE2Q2	NM_001145335	chr15	0.4456	0.001744	0.6272	1.96e-05	0.4773	0.0008057
UBE2Q2	NM_173469	chr15	-0.4456	0.001744	-0.6272	1.96e-05	-0.4773	0.0008057
LEMD2	NM_001143944	chr6	0.4493	0.002201	0.6444	2.06e-05	0.5323	0.0003063
LEMD2	NM_181336	chr6	-0.4493	0.002201	-0.6444	2.06e-05	-0.5323	0.0003063
PPM1A	NM_177952	chr14	0.3863	0.000917	0.5088	2.26e-05	0.4697	7.37e-05
NADK	NM_001198994	chr1	0.03773	0.0004099	0.04622	2.44e-05	0.02782	0.009846
EFHD1	NM_001243252	chr2	0.3511	0.004057	0.5282	2.51e-05	0.3869	0.001489
EFHD1	NM_025202	chr2	-0.3511	0.004057	-0.5282	2.51e-05	-0.3869	0.001489
SPG21	NM_001127889	chr15	0.3004	0.024	0.5569	2.61e-05	0.3923	0.002325
UBE2E3	NM_006357	chr2	-0.5693	0.0008349	-0.7307	2.95e-05	-0.596	0.0004827
UBE2E3	NM_182678	chr2	0.5693	0.0008349	0.7307	2.95e-05	0.596	0.0004827
SPRED2	NM_001128210	chr2	0.3	0.03213	0.5722	3.21e-05	0.3009	0.03148
SPRED2	NM_181784	chr2	-0.3	0.03213	-0.5722	3.21e-05	-0.3009	0.03148
LMNB1	NM_001198557	chr5	0.3816	0.00065	0.4767	3.22e-05	0.3025	0.00728
LMNB1	NM_005573	chr5	-0.3816	0.00065	-0.4767	3.22e-05	-0.3025	0.00728
SLC25A1	NR_033687	chr22	0.3548	0.001881	0.4818	3.77e-05	0.3515	0.00208
ARHGEF2	NM_004723	chr1	0.2165	0.02418	0.387	4.59e-05	0.2079	0.03209
PANK1	NM_148977	chr10	-0.4396	0.004461	-0.6357	5.25e-05	-0.5158	0.0008177
MGST1	NM_020300	chr12	-0.2913	5.94e-05	-0.2937	5.28e-05	-0.1597	0.03148
ZNF385A	NM_015481	chr12	0.3199	0.02125	0.5408	7.97e-05	0.3257	0.01862
LOC100507217	NR_037600	chr15	-0.1848	0.008336	-0.276	8.83e-05	-0.2049	0.003172
ZMYM2	NM_001190964	chr13	0.4684	0.0007024	0.5442	0.0001015	0.3451	0.01427
PEF1	NR_033686	chr1	0.2284	3.65e-05	0.2125	0.0001028	0.1966	0.0002911
SP140	NM_001005176	chr2	0.2687	0.01158	0.4125	0.0001032	0.2686	0.01161
ABL1	NM_005157	chr9	-0.2216	0.001603	-0.274	0.0001166	-0.274	0.0001167
ABL1	NM_007313	chr9	0.2216	0.001603	0.274	0.0001166	0.274	0.0001167
FYN	NM_153048	chr6	0.2324	0.01062	0.3494	0.0001192	0.2171	0.01831
FYN	NM_002037	chr6	-0.2329	0.01096	-0.3504	0.0001247	-0.2167	0.01938
MGST1	NM_145792	chr12	0.2791	0.000134	0.2784	0.0001388	0.1796	0.01488
GPR172A	NM_001253816	chr8	0.109	0.02168	0.1772	0.0001427	0.2229	4.37e-06
FAM122B	NM_001166599	chrX	-0.2401	0.02705	-0.3998	0.0001556	-0.3102	0.003086
VEGFB	NM_001243733	chr11	0.5067	0.0001256	0.4949	0.000173	0.5538	3.51e-05
VEGFB	NM_003377	chr11	-0.5067	0.0001256	-0.4949	0.000173	-0.5538	3.51e-05
ATAD3A	NM_001170536	chr1	0.382	0.001788	0.4607	0.0001885	0.4302	0.0004533
NFKBIZ	NM_001005474	chr3	0.561	0.000196	0.5624	0.0001894	0.6452	2.67e-05
NFKBIZ	NM_031419	chr3	-0.561	0.000196	-0.5624	0.0001894	-0.6452	2.67e-05
SLC25A1	NM_005984	chr22	-0.3501	0.003211	-0.4458	0.0001934	-0.3109	0.009636
PPM1A	NM_021003	chr14	-0.4218	0.0001092	-0.403	0.0002028	-0.5069	6.76e-06
NR2F2	NM_001145156	chr15	0.3066	0.001481	0.3598	0.0002144	0.2874	0.002927
THRA	NM_001190919	chr17	0.3403	0.00243	0.4144	0.0002429	0.3724	0.000904
NOXO1	NM_144603	chr16	-0.625	0.0002454	-0.625	0.0002454	-0.625	0.0002454
PANK1	NM_148978	chr10	0.4005	0.01544	0.5954	0.0002568	0.4814	0.00298
ACOT7	NM_007274	chr1	-0.464	1.79e-05	-0.3846	0.0002604	-0.2322	0.0339
BTBD7	NM_001002860	chr14	-0.1253	0.005953	-0.1661	0.0002662	-0.09513	0.04795
BTBD7	NM_018167	chr14	0.1253	0.005953	0.1661	0.0002662	0.09513	0.04795
ACOT7	NM_181864	chr1	0.4619	1.86e-05	0.3826	0.0002709	0.2302	0.03547
NADK	NM_023018	chr1	-0.4017	0.003011	-0.4918	0.0002969	-0.3406	0.01339
LUC7L	NM_018032	chr16	-0.416	9.3e-05	-0.3805	0.0003074	-0.247	0.02243
LUC7L	NM_201412	chr16	0.416	9.3e-05	0.3805	0.0003074	0.247	0.02243
TREM1	NM_018643	chr6	0.4455	0.0005544	0.4657	0.0003188	0.4475	0.000524
POC1B-GALNT4	NM_001199781	chr12	-0.7524	0.000387	-0.7524	0.000387	-0.4872	0.02603
POC1B-GALNT4	NM_001199782	chr12	0.7524	0.000387	0.7524	0.000387	0.4872	0.02603
TNIP2	NM_001161527	chr4	0.2024	0.03508	0.3264	0.0003905	0.2782	0.002422
TNIP2	NM_024309	chr4	-0.2024	0.03508	-0.3264	0.0003905	-0.2782	0.002422
RCOR3	NM_001136224	chr1	-0.4734	6.54e-05	-0.4144	0.0003922	-0.2992	0.01138
DHX16	NM_001164239	chr6	0.2357	0.01912	0.3477	0.0004038	0.2075	0.04562
DHX16	NM_003587	chr6	-0.2357	0.01912	-0.3477	0.0004038	-0.2075	0.04562
HOXD8	NM_001199747	chr2	0.4052	0.01792	0.5873	0.0004529	0.5091	0.002306
DYRK2	NM_003583	chr12	0.3419	0.01093	0.4633	0.0004822	0.3759	0.004691
DYRK2	NM_006482	chr12	-0.3419	0.01093	-0.4633	0.0004822	-0.3759	0.004691
RBAK	NM_001204456	chr7	0.3213	0.03858	0.5159	0.0004931	0.4387	0.003013
RBAK	NM_021163	chr7	-0.3213	0.03858	-0.5159	0.0004931	-0.4387	0.003013
ZNF286A	NM_001130842	chr17	0.4945	0.002099	0.5614	0.0004948	0.3554	0.0347
ZNF286A	NM_020652	chr17	-0.4945	0.002099	-0.5614	0.0004948	-0.3554	0.0347
CLDN11	NM_001185056	chr3	0.3899	0.01226	0.5286	0.00057	0.3726	0.01756
CLDN11	NM_005602	chr3	-0.3899	0.01226	-0.5286	0.00057	-0.3726	0.01756
RPL28	NM_001136135	chr19	0.08918	1.82e-06	0.06029	0.0005912	0.06591	0.000191
NGRN	NM_001033088	chr15	0.2316	0.00147	0.2505	0.0005966	0.2037	0.005406
NGRN	NR_028052	chr15	-0.2316	0.00147	-0.2505	0.0005966	-0.2037	0.005406
LILRB1	NM_006669	chr19	0.3635	0.01014	0.4777	0.0006291	0.3015	0.04025
FBXO9	NM_012347	chr6	0.3126	0.0009826	0.3235	0.0006566	0.304	0.001343
FBXO9	NM_033480	chr6	-0.3126	0.0009826	-0.3235	0.0006566	-0.304	0.001343
KIFAP3	NM_001204517	chr1	0.01383	0.01508	0.01884	0.000729	0.01884	0.000729
COL6A2	NM_058175	chr21	-0.007778	0.0002188	-0.00706	0.0007336	-0.005732	0.00644
SLC10A3	NM_001142392	chrX	0.3864	0.00455	0.4584	0.0007369	0.3073	0.02949
SLC10A3	NM_019848	chrX	-0.3864	0.00455	-0.4584	0.0007369	-0.3073	0.02949
PLK4	NM_001190801	chr4	0.6482	0.0004824	0.6251	0.0007468	0.4884	0.009157
HDAC8	NM_018486	chrX	-0.1805	0.001952	-0.196	0.0007804	-0.1611	0.006041
PLK4	NM_001190799	chr4	-0.6482	0.0004893	-0.6228	0.0007901	-0.4884	0.009248
SCAND1	NM_016558	chr20	0.07443	0.03751	0.1126	0.0009541	0.1106	0.001167
SCAND1	NM_033630	chr20	-0.07443	0.03751	-0.1126	0.0009541	-0.1106	0.001167
NADK	NM_001198993	chr1	0.3657	0.007082	0.4446	0.0009657	0.3134	0.02447
C1orf50	NM_024097	chr1	-0.2148	0.02765	-0.3075	0.001065	-0.335	0.0003832
C1orf50	NR_040733	chr1	0.2148	0.02765	0.3075	0.001065	0.335	0.0003832
IRX2	NM_033267	chr5	0.2355	0.03755	0.3522	0.001087	0.2519	0.02373
DIDO1	NM_022105	chr20	0.3941	0.0004671	0.3654	0.001143	0.3324	0.003135
HOXA10	NR_037939	chr7	0.5271	0.004835	0.6023	0.00122	0.5206	0.005438
CHRAC1	NR_040712	chr8	0.2231	0.006489	0.2608	0.001347	0.2147	0.009101
TTC39C	NM_153211	chr18	0.2949	0.03259	0.4216	0.001417	0.2873	0.0387
PSMG3	NM_001134340	chr7	0.1381	0.01737	0.18	0.001483	0.132	0.02423
PSMG3	NM_032302	chr7	-0.1381	0.01737	-0.18	0.001483	-0.132	0.02423
NOL6	NM_022917	chr9	-0.1628	0.001559	-0.1628	0.001557	-0.1365	0.008723
NOL6	NM_139235	chr9	0.1628	0.001559	0.1628	0.001557	0.1365	0.008723
ATXN2L	NM_148416	chr16	0.1147	0.001572	0.1147	0.001571	0.1128	0.001877
KRT18	NM_000224	chr12	-0.2856	0.0009468	-0.2725	0.001601	-0.1823	0.04656
KRT18	NM_199187	chr12	0.2856	0.0009468	0.2725	0.001601	0.1823	0.04656
HDAC8	NM_001166419	chrX	0.1246	0.04319	0.1815	0.00185	0.1317	0.03007
FAM96B	NM_016062	chr16	0.4769	0.0002076	0.3944	0.001993	0.4598	0.0003332
FAM96B	NR_024525	chr16	-0.4769	0.0002076	-0.3944	0.001993	-0.4598	0.0003332
ZNF385A	NM_001130968	chr12	-0.3058	0.01963	-0.3911	0.002168	-0.2709	0.04487
LTK	NM_001135685	chr15	0.5605	0.03173	0.75	0.002742	0.75	0.002742
CAV1	NM_001172895	chr7	-0.009276	0.02864	-0.0122	0.002793	-0.0113	0.005865
TBC1D7	NM_001143966	chr6	0.842	3.72e-05	0.594	0.002914	0.6116	0.002156
PLA2G2A	NM_001161729	chr1	0.1611	0.04732	0.2243	0.003446	0.2243	0.003446
HRH1	NM_001098211	chr3	0.4875	0.003573	0.4875	0.003573	0.3633	0.03846
LOC100507217	NR_037602	chr15	0.1623	0.006336	0.1713	0.003802	0.1417	0.01951
SH2D5	NM_001103160	chr1	-0.5	0.004397	-0.5	0.004397	-0.4957	0.004777
PHF6	NM_001015877	chrX	-0.3287	0.0117	-0.365	0.004608	-0.4948	0.0001372
PHF6	NM_032458	chrX	0.3293	0.0115	0.3642	0.004697	0.494	0.0001399
GLRX3	NM_001199868	chr10	-0.2228	0.02022	-0.2638	0.004875	-0.2328	0.01447
GLRX3	NM_006541	chr10	0.2228	0.02022	0.2638	0.004875	0.2328	0.01447
ACTG1	NM_001199954	chr17	-0.002141	0.0155	-0.002378	0.006395	-0.002591	0.002789
ACTG1	NM_001614	chr17	0.002141	0.0155	0.002378	0.006395	0.002591	0.002789
RBCK1	NM_006462	chr20	-0.02775	0.03509	-0.03438	0.006654	-0.03154	0.01385
RBCK1	NM_031229	chr20	0.02775	0.03509	0.03438	0.006654	0.03154	0.01385
TNIP3	NM_001244764	chr4	0.4349	0.007833	0.4349	0.007833	0.4349	0.007833
PDCD2	NM_002598	chr6	-0.2007	0.005988	-0.1938	0.008185	-0.2201	0.002435
RBM34	NM_001161533	chr1	0.01204	0.008494	0.01204	0.008494	0.01204	0.008494
PAOX	NM_207128	chr10	0.2981	0.007834	0.2876	0.01067	0.2555	0.02652
AP1AR	NM_001128426	chr4	-0.03883	0.01105	-0.03883	0.01105	-0.03883	0.01105
AP1AR	NM_018569	chr4	0.03883	0.01105	0.03883	0.01105	0.03883	0.01105
RAD23B	NM_001244713	chr9	0.03301	0.01862	0.03479	0.01232	0.03202	0.02329
ZMYM3	NM_005096	chrX	0.0821	0.01121	0.08026	0.01349	0.08581	0.00768
PTGES2	NM_025072	chr9	-0.05768	0.006531	-0.05254	0.01443	-0.06812	0.001212
PTGES2	NR_027811	chr9	0.05768	0.006531	0.05254	0.01443	0.06812	0.001212
PAOX	NM_152911	chr10	-0.3066	0.01638	-0.3078	0.01587	-0.3135	0.01374
ARPC2	NM_005731	chr2	0.126	0.0218	0.129	0.01833	0.177	0.0009042
ARPC2	NM_152862	chr2	-0.126	0.0218	-0.129	0.01833	-0.177	0.0009042
PDCD2	NM_144781	chr6	-0.3781	0.0001149	-0.2332	0.01892	-0.3631	0.0001989
EIF2AK2	NM_001135652	chr2	0.0811	0.03433	0.08626	0.02237	0.07906	0.04049
S100PBP	NM_022753	chr1	-0.372	0.02575	-0.3669	0.02835	-0.3461	0.04169
LNPEP	NM_175920	chr5	0.4343	0.01727	0.396	0.03343	0.4741	0.008431
DCXR	NM_001195218	chr17	0.04254	0.03544	0.04254	0.03544	0.04254	0.03544
DCXR	NM_016286	chr17	-0.04254	0.03544	-0.04254	0.03544	-0.04254	0.03544
ISYNA1	NR_045574	chr19	0.136	0.0406	0.1349	0.04266	0.1497	0.02101
STRBP	NM_018387	chr9	0.07635	0.04765	0.07632	0.04776	0.07638	0.04756
