# Supplementary material for: An Integrated Model of the Transcriptome of HER2-Positive Breast Cancer
Source: PLoS One. 2013 Nov 1;8(11):e79298. doi: 10.1371/journal.pone.0079298 (PMC3815156; doi:10.1371/journal.pone.0079298)
Supplement: Table S6 — Genes associated with eSNVs in HER2-positive tumors. List of 303 genes corresponding to 318 eSNVs in HER2-positive tumors. (XLSX) [file pone.0079298.s008.xlsx]

## Sheet: 1
Supplement Table 6: Number of eSNVs per gene
Gene	Number of novel eSNVs/Gene
MRPL3	2
SLC12A7	2
NUCB2	2
LRR1	2
KDM6A	2
CMTM6	2
PPP2R1B	2
SAMD1	2
ZNF100	2
ALMS1	2
MUC16	2
PIK3R1	2
HADHA	2
ATP8B2	2
PHF12	2
GNL2	1
TESK2	1
KTI12	1
ECHDC2	1
EPRS	1
LBR	1
MRPL55	1
PDCL3	1
IMP4	1
PKP4	1
NIF3L1	1
BARD1	1
EDEM1	1
NBEAL2	1
WDR6	1
HCLS1	1
RUVBL1	1
PROM1	1
FAM13A	1
USP53	1
FAM105A	1
ERAP2	1
KIF3A	1
CYSTM1	1
EHMT2	1
FKBP5	1
TAGAP	1
NUDT1	1
EXOC4	1
FAM160B2	1
MCM4	1
NIPAL2	1
KIAA0196	1
PHF20L1	1
SMC5	1
NUP214	1
ASB13	1
PPA1	1
SMC3	1
FAM24B	1
AP2A2	1
LIN7C	1
NADSYN1	1
MRPL48	1
RSF1	1
XPOT	1
RNF34	1
POLE	1
HSPH1	1
FAM48A	1
FOXO1	1
FOXA1	1
NEMF	1
KIAA0101	1
AP3S2,C15orf38-AP3S2	1
IQGAP1	1
CPPED1	1
CDR2	1
ATMIN	1
ZNF232	1
ACADVL	1
FLII	1
TYK2	1
SMARCA4	1
IL27RA	1
DDA1	1
CEACAM5	1
ZNF576	1
ZNF552	1
ZNF329	1
NINL	1
MCM3AP	1
SELM	1
RPL3	1
GEMIN8	1
PLXNB3	1
CEP104	1
RERE	1
PEF1	1
MACF1	1
GBP3	1
GNAI3	1
PIAS3	1
NPL	1
SMG7	1
LYPD1	1
RAPH1	1
PTPN23	1
STAG1	1
BDP1	1
MTHFD1L	1
C7orf26	1
NUP205	1
KIAA0146	1
PTP4A3	1
EXOSC3	1
SNAPC4	1
AMPD3	1
AIP	1
MLL	1
MLL2	1
UBE2N	1
TEP1	1
OXA1L	1
SQRDL	1
ISLR	1
E4F1	1
THOC6	1
ESRP2	1
TP53	1
PSMC3IP	1
TANC2	1
SLC25A19	1
C17orf101	1
C19orf29	1
ALKBH7	1
MYO9B	1
TSHZ3	1
DEDD2	1
PLCB4	1
RALGAPA2	1
ATF4	1
NAB1	1
TBC1D23	1
ZBTB38	1
ANKRD50	1
MAP3K4	1
RNF216	1
MLL3	1
PLEC	1
AP3M1	1
NCAPD3	1
DDX23	1
TUBA1A	1
METRN	1
SMG1	1
UNK	1
C19orf70	1
BCL2L1	1
TOM1	1
CCDC22	1
NRD1	1
ARL8A	1
VRK2	1
HK2	1
ANKZF1	1
GSK3B	1
ARAP2	1
LARS	1
FTSJD2	1
MRPS18A	1
AIM1	1
TWISTNB	1
CCT6A	1
THAP5	1
REPIN1	1
RAD54B	1
PTPRCAP	1
GCN1L1	1
AACS	1
PDS5B	1
OSGEP	1
VPS13C	1
CHD2	1
MPG	1
FAM173A	1
CYLD	1
LLGL1	1
MLLT6	1
PRPF6	1
SON	1
PRR14L	1
WDTC1	1
KIAA0319L	1
MAP7D1	1
EBNA1BP2	1
ZRANB2	1
FAM46C	1
OTUD7B	1
DAP3	1
CEP170	1
TGOLN2	1
FBLN2	1
EIF4G1	1
IQGAP2	1
ARFGEF1	1
IPO7	1
MADD	1
GPN3	1
ABCC11	1
TAF1C	1
ILF3	1
VBP1	1
PLEKHN1	1
FGR	1
TXLNA	1
ANXA9	1
GEN1	1
RTKN	1
IWS1	1
APPL1	1
KIAA2018	1
WFS1	1
DNAJB14	1
FCHO2	1
POLK	1
ATF6B	1
CPVL	1
KRIT1	1
KIAA1429	1
CNTLN	1
SECISBP2	1
SEMA4D	1
HNRNPF	1
HK1	1
CTR9	1
C11orf83	1
RPS6KA4	1
LRRK2	1
LEMD3	1
AKAP13	1
ITGAX	1
FTSJD1	1
SSH2	1
DNAJC7	1
TXNL1	1
SNRPA	1
VPS16	1
OGFR	1
ARVCF	1
UPF3B	1
PTPRU	1
C1orf198	1
KIDINS220	1
TMEM127	1
ITGAV	1
SP110	1
MKRN2	1
GOLGB1	1
SLC44A4	1
UBR2	1
FTSJ2	1
AIMP2	1
FAM129B	1
SLC24A6	1
EFHA1	1
STRN3	1
TMEM62	1
MESDC1	1
RBBP6	1
GRB7	1
SNRPB	1
RBBP9	1
UCKL1	1
TRAPPC10	1
IGLL5	1
CNKSR1	1
SCP2	1
CGN	1
SPTBN1	1
RIF1	1
SLC25A12	1
ZNF621	1
MAP4	1
FLNB	1
ADD1	1
CXXC5	1
SOSTDC1	1
MATN2	1
TDRD7	1
KIF5B	1
CKAP5	1
ZC3H13	1
FAM214A	1
HSD3B7	1
SMG6	1
FKBP10	1
STAT5A	1
WNK4	1
MAPT	1
KAT7	1
ANKRD40	1
HDGFRP2	1
E2F1	1
ZNF74	1
NCAPH2	1
KDM5C	1
ITM2A	1
