# Supplementary material for: An Integrated Model of the Transcriptome of HER2-Positive Breast Cancer
Source: PLoS One. 2013 Nov 1;8(11):e79298. doi: 10.1371/journal.pone.0079298 (PMC3815156; doi:10.1371/journal.pone.0079298)
Supplement: Table S10 — Investigation of eSNVs genes with TCGA exome sequencing and copy number data. Summary of somatic SNVs and CNVs from TCGA exome sequening data in 25 genes with stop gain or nonsynonymous SNVs from our survey panel. (XLSX) [file pone.0079298.s012.xlsx]

## Sheet: Sheet1
Supplement Table 10: Investigation of eSNVs genes with TCGA exome sequencing and copy number data.
GeneSymbol	eSNV Mutation	exonic SNVs	CNV	Cytoband
ERBB2	--	3	129	17q12
AMPD3	stopgain	0	19	11p15
ANKRD40	nonsynonymous	1	90	17q21.33
AP3S2	nonsynonymous	0	23	15q26.1
CPPED1	stopgain	0	69	16p13.12
GPN3	nonsynonymous	0	32	12q24.11
GSK3B	nonsynonymous	0	23	3q13.3
HNRNPF	nonsynonymous	1	12	10q11.21
IQGAP2	nonsynonymous	1	22	5q13.3
KDM5C	stopgain SNV	2	0	Xp11.22-p11.21
KMT2A (MLL)	nonsynonymous	5	8	11q23
MRPL3	nonsynonymous	0	28	3q21-q23
NIF3L1	stopgain	0	12	2q33
NUCB2	nonsynonymous	0	24	11p15.1
NUP214	stopgain	2	15	9q34.1
OTUD7B	nonsynonymous	1	92	1q21.2
RERE	stopgain	1	3	1p36.23
RIF1	nonsynonymous	2	5	2q23.3
RPL3	nonsynonymous	0	12	22q13
RUVBL1	nonsynonymous	0	23	3q21
SP110	stopgain	1	4	2q37.1
THAP5	nonsynonymous	1	19	7q31.1
TP53	stopgain	59	9	17p13.1
TXLNA	nonsynonymous	0	14	1p35.1
WNK4	nonsynonymous	0	61	17q21-q22
ZNF552	stopgain	0	33	19q13.43
