# Supplementary material for: An Integrated Model of the Transcriptome of HER2-Positive Breast Cancer
Source: PLoS One. 2013 Nov 1;8(11):e79298. doi: 10.1371/journal.pone.0079298 (PMC3815156; doi:10.1371/journal.pone.0079298)
Supplement: Table S11 — Transcriptome landscape statistics. Network statistics of nodes or genes with at least 5 more connections in the HER2 integrated network. (XLSX) [file pone.0079298.s013.xlsx]

## Sheet: Sheet1
Supplement Table 11: Network statistics of the nodes with 5 or more connections in the HER2 network
Gene Symbol	Gene Description	Degree of Connections	Genomic Feature	Average Shortest PathLength	Betweenness Centrality	Closeness Centrality	Clustering Coefficient	Module	Neighborhood Connectivity
RHOT2	ras homolog gene family, member T2	6	DE	5.97942	0.0374659	0.16724	0	12	1.33333
SNRPA	small nuclear ribonucleoprotein polypeptide A	8	SNV	5.22634	0	0.191339	1	2	11
CCAR1	cell division cycle and apoptosis regulator 1	9	DE	5.04938	9.645e-05	0.198044	0.972222	2	11.5556
DDX23	DEAD (Asp-Glu-Ala-Asp) box polypeptide 23	9	SNV	5.04938	9.645e-05	0.198044	0.972222	2	11.5556
HNRNPF	heterogeneous nuclear ribonucleoprotein F	9	SNV	5.04938	9.645e-05	0.198044	0.972222	2	11.5556
NUDT21	nudix (nucleoside diphosphate linked moiety X)-type motif 21	9	DE	5.04938	9.645e-05	0.198044	0.972222	2	11.5556
PRPF6	similar to U5 snRNP-associated 102 kDa protein (U5-102 kDa protein); PRP6 pre-mRNA processing factor 6 homolog (S. cerevisiae)	9	SNV	5.04938	9.645e-05	0.198044	0.972222	2	11.5556
SF3A2	splicing factor 3a, subunit 2, 66kDa	9	DE	5.04938	9.645e-05	0.198044	0.972222	2	11.5556
PCNP	PEST proteolytic signal containing nuclear protein	5	DE	4.26337	0.0490948	0.234556	0.2	3	6.2
CDC40	cell division cycle 40 homolog (S. cerevisiae)	17	DE	4.25926	0.016569	0.234783	0.580882	2	11.7647
SNRPB	small nuclear ribonucleoprotein polypeptides B and B1	17	SNV	4.25926	0.016569	0.234783	0.580882	2	11.7647
ACTG1	actin, gamma 1	10	AS	4.1358	0.0766096	0.241791	0.2	0	5.1
UPF3B	UPF3 regulator of nonsense transcripts homolog B (yeast)	17	SNV	4.09053	0.0277059	0.244467	0.529412	2	11.4118
NUP205	nucleoporin 205kDa	11	SNV	3.95473	0.00250048	0.252862	0.945455	2	14.9091
NUP214	nucleoporin 214kDa	11	SNV	3.95473	0.00250048	0.252862	0.945455	2	14.9091
NUP54	nucleoporin 54kDa	11	DE	3.95473	0.00250048	0.252862	0.945455	2	14.9091
NUPL2	nucleoporin like 2	11	DE	3.95473	0.00250048	0.252862	0.945455	2	14.9091
TPR	translocated promoter region (to activated MET oncogene)	11	DE	3.95473	0.00250048	0.252862	0.945455	2	14.9091
CTBP1	C-terminal binding protein 1	5	DE	3.95062	0.0197767	0.253125	0.1	1	5.8
PSMC6	proteasome (prosome, macropain) 26S subunit, ATPase, 6	5	DE	3.91358	0.0155161	0.25552	0.3	1	6.2
MAPK7	mitogen-activated protein kinase 7	5	DE	3.88477	0.0201537	0.257415	0	0	4.8
ITGAX	integrin, alpha X (complement component 3 receptor 4 subunit)	6	SNV	3.82716	0.00568003	0.26129	0.733333	0	10.3333
GNA13	guanine nucleotide binding protein (G protein), alpha 13	5	DE	3.82716	0.0141069	0.26129	0	9	7.4
COL6A2	collagen, type VI, alpha 2	8	AS	3.77366	0.00727882	0.264995	0.571429	0	9.25
FLNB	filamin B, beta (actin binding protein 278)	6	SNV	3.76132	0.00487974	0.265864	0.733333	0	11.5
PLCB4	phospholipase C, beta 4	6	SNV	3.75309	0.00836338	0.266447	0.533333	0	9.83333
ALMS1	Alstrom syndrome 1	5	SNV	3.73251	0	0.267916	1	10	10
CEP57	centrosomal protein 57kDa	5	DE	3.73251	0	0.267916	1	10	10
TUBA1A	tubulin, alpha 1a	8	SNV	3.72016	0.0244873	0.268805	0.464286	10	7
UBE2D1	ubiquitin-conjugating enzyme E2D 1 (UBC4/5 homolog, yeast)	7	DE	3.72016	0.0286862	0.268805	0.285714	1	8.14286
PIP5K1C	phosphatidylinositol-4-phosphate 5-kinase, type I, gamma	5	DE	3.70782	0.0113348	0.2697	0.6	0	13
UBE3A	ubiquitin protein ligase E3A	6	DE	3.7037	0.00959371	0.27	0.333333	1	9.83333
AHCTF1	AT hook containing transcription factor 1; AT hook containing transcription factor 1 pseudogene	6	DE	3.69136	0	0.270903	1	2	15
IRF3	interferon regulatory factor 3	5	SNV	3.68724	0.00068184	0.271205	0.7	7	9.2
CSNK1G2	casein kinase 1, gamma 2	5	DE	3.64609	0.00232041	0.274266	0.4	4	9.8
NUP107	nucleoporin 107kDa	14	DE	3.62551	0.012428	0.275823	0.703297	2	13.4286
NUP133	nucleoporin 133kDa	14	DE	3.62551	0.012428	0.275823	0.703297	2	13.4286
RPS6KA4	ribosomal protein S6 kinase, 90kDa, polypeptide 4	6	SNV	3.62551	0.00740346	0.275823	0.333333	4	9
PLK4	polo-like kinase 4 (Drosophila)	6	AS	3.6214	0.00929861	0.276136	0.666667	10	9.83333
THRA	thyroid hormone receptor, alpha (erythroblastic leukemia viral (v-erb-a) oncogene homolog, avian)	5	AS	3.6214	0.0140146	0.276136	0	7	7.4
TOP2B	topoisomerase (DNA) II beta 180kDa	8	DE	3.61728	0.0236269	0.276451	0.25	7	8.875
PDGFB	platelet-derived growth factor beta polypeptide	5	AS	3.60905	0.00430069	0.277081	0.3	0	13.4
RAP1A	RAP1A, member of RAS oncogene family	6	DE	3.60082	0.0208155	0.277714	0.266667	0	12.1667
BCLAF1	similar to Bcl-2-associated transcription factor 1 (Btf); BCL2-associated transcription factor 1	12	DE	3.5679	0.135642	0.280277	0.121212	3	5.75
ATF4	activating transcription factor 4 (tax-responsive enhancer element B67); activating transcription factor 4C	5	SNV	3.56379	0.00848341	0.2806	0.5	4	11.6
SMARCE1	SWI/SNF related, matrix associated, actin dependent regulator of chromatin, subfamily e, member 1	6	DE	3.55144	0.00242528	0.281576	0.666667	7	9.83333
TGFBR1	transforming growth factor, beta receptor 1	10	DE	3.53909	0.0482907	0.282558	0	9	6.1
E2F1	E2F transcription factor 1	7	SNV	3.50617	0.044753	0.285211	0.238095	1	10
ILK	integrin-linked kinase	5	DE	3.47325	0.00165939	0.287915	0.6	0	16.4
CASP3	caspase 3, apoptosis-related cysteine peptidase	10	DE	3.46914	0.0613659	0.288256	0	8	4.2
MATR3	matrin 3	10	DE	3.45679	0.0567555	0.289286	0.222222	3	7.4
ITGAV	integrin, alpha V (vitronectin receptor, alpha polypeptide, antigen CD51)	9	SNV	3.43621	0.0175009	0.291018	0.527778	0	12.4444
BARD1	BRCA1 associated RING domain 1	5	SNV	3.4321	0.0101786	0.291367	0.4	1	12.8
CKAP5	cytoskeleton associated protein 5	12	SNV	3.41152	0.0513657	0.293124	0.378788	2	10.6667
RANBP2	RAN binding protein 2	21	DE	3.40329	0.0976455	0.293833	0.328571	2	10.4762
RAP1B	RAP1B, member of RAS oncogene family	5	DE	3.40329	0.00816844	0.293833	0.5	0	15.8
LAMB2	laminin, beta 2 (laminin S)	10	DE	3.38683	0.0350374	0.295261	0.488889	0	12.2
RAB5A	RAB5A, member RAS oncogene family	9	DE	3.36214	0.0696436	0.29743	0.111111	8	7.22222
HMGB1	high-mobility group box 1; high-mobility group box 1-like 10	7	DE	3.33333	0.0150736	0.3	0.428571	7	13.5714
MED1	mediator complex subunit 1	9	DE	3.3251	0.0300578	0.300743	0.277778	7	10
BCL3	B-cell CLL/lymphoma 3	5	DE	3.29218	0.00463221	0.30375	0.4	6	18.4
BCL2L1	BCL2-like 1	8	SNV	3.26749	0.021962	0.306045	0.142857	4	12.75
SMARCA4	SWI/SNF related, matrix associated, actin dependent regulator of chromatin, subfamily a, member 4	8	SNV	3.26749	0.0120654	0.306045	0.5	7	12.5
FYN	FYN oncogene related to SRC, FGR, YES	17	AS	3.26337	0.0622055	0.306431	0.176471	0	8.58824
PPP1CC	protein phosphatase 1, catalytic subunit, gamma isoform	9	DE	3.25514	0.0319945	0.307206	0.472222	2	13.1111
CHUK	conserved helix-loop-helix ubiquitous kinase	8	DE	3.25103	0.0680567	0.307595	0.0714286	6	10.375
XPO1	exportin 1 (CRM1 homolog, yeast)	20	DE	3.24691	0.0902743	0.307985	0.226316	2	9.05
STAT5A	signal transducer and activator of transcription 5A	12	SNV	3.20576	0.0610096	0.311938	0.106061	0	8.75
RB1	retinoblastoma 1	11	SNV	3.19342	0.0682559	0.313144	0.109091	1	10.0909
COPS2	COP9 constitutive photomorphogenic homolog subunit 2 (Arabidopsis)	7	DE	3.19342	0.111401	0.313144	0.0476191	3	10.8571
CAV1	caveolin 1, caveolae protein, 22kDa	11	AS	3.16049	0.0565137	0.316406	0.218182	0	11.6364
ABL1	c-abl oncogene 1, receptor tyrosine kinase	13	AS	3.15226	0.041268	0.317232	0.205128	0	11.2308
AKT2	v-akt murine thymoma viral oncogene homolog 2	12	DE	3.107	0.0346187	0.321854	0.227273	4	11.4167
CREB1	cAMP responsive element binding protein 1	16	DE	3.10288	0.0704632	0.322281	0.0916667	4	9.5625
PRKACA	protein kinase, cAMP-dependent, catalytic, alpha	19	DE	3.01646	0.115272	0.331514	0.116959	4	8.52632
GSK3B	glycogen synthase kinase 3 beta	16	SNV	3.00412	0.0853388	0.332877	0.108333	4	8.25
PIK3R1	phosphoinositide-3-kinase, regulatory subunit 1 (alpha)	26	SNV	2.96708	0.119036	0.337032	0.12	0	8.07692
PIK3CA	phosphoinositide-3-kinase, catalytic, alpha polypeptide	19	DE	2.96296	0.0837682	0.3375	0.187135	0	9.42105
RELA	v-rel reticuloendotheliosis viral oncogene homolog A (avian)	22	DE	2.8642	0.141421	0.349138	0.112554	6	9.36364
TP53	tumor protein p53	32	SNV	2.82305	0.252495	0.354227	0.0483871	1	5.875
